# Supplementary material for: Operationalising Environmental DNA (eDNA) Detection of Major Malaria Vector Species in Ghana
Source: Mol Ecol Resour. 2026 Jul 28;26(5):e70154. doi: 10.1111/1755-0998.70154 (PMC13409677; doi:10.1111/1755-0998.70154)
Supplement: Supplementary file 1 — Data S1: All quality filtered SNPs are included in the supplementary excel file (Supplementary_Data_combined_genotyped_filtered_formatted.snps.trans). [file MEN-26-e70154-s001.xlsx]

## Sheet: Sheet 1 - combined_genotyped_fi
combined_genotyped_filtered_formatted.snps.trans
SAMPLE	CHROM	POS	REF	ALT	QUAL	GT	DP	AD
sample91	2L	2422652	A	T	1334540	0/1	85	54,31	missense|para|AGAP004707-RA|protein_coding|+|980L>980F|2422652A>T,missense|para|AGAP004707-RM|protein_coding|+|995L>995F|2422652A>T,missense|para|AGAP004707-RL|protein_coding|+|995L>995F|2422652A>T,missense|para|AGAP004707-RK|protein_coding|+|1008L>1008F|2422652A>T,missense|para|AGAP004707-RJ|protein_coding|+|991L>991F|2422652A>T,missense|para|AGAP004707-RI|protein_coding|+|1008L>1008F|2422652A>T…
sample87	2L	2422652	A	T	1334540	0/1	35	21,14	missense|para|AGAP004707-RA|protein_coding|+|980L>980F|2422652A>T,missense|para|AGAP004707-RM|protein_coding|+|995L>995F|2422652A>T,missense|para|AGAP004707-RL|protein_coding|+|995L>995F|2422652A>T,missense|para|AGAP004707-RK|protein_coding|+|1008L>1008F|2422652A>T,missense|para|AGAP004707-RJ|protein_coding|+|991L>991F|2422652A>T,missense|para|AGAP004707-RI|protein_coding|+|1008L>1008F|2422652A>T…
sample41	2L	2422652	A	T	1334540	0/1	194	105,89	missense|para|AGAP004707-RA|protein_coding|+|980L>980F|2422652A>T,missense|para|AGAP004707-RM|protein_coding|+|995L>995F|2422652A>T,missense|para|AGAP004707-RL|protein_coding|+|995L>995F|2422652A>T,missense|para|AGAP004707-RK|protein_coding|+|1008L>1008F|2422652A>T,missense|para|AGAP004707-RJ|protein_coding|+|991L>991F|2422652A>T,missense|para|AGAP004707-RI|protein_coding|+|1008L>1008F|2422652A>T…
sample25_91	2L	2422652	A	T	1334540	0/1	139	63,76	missense|para|AGAP004707-RA|protein_coding|+|980L>980F|2422652A>T,missense|para|AGAP004707-RM|protein_coding|+|995L>995F|2422652A>T,missense|para|AGAP004707-RL|protein_coding|+|995L>995F|2422652A>T,missense|para|AGAP004707-RK|protein_coding|+|1008L>1008F|2422652A>T,missense|para|AGAP004707-RJ|protein_coding|+|991L>991F|2422652A>T,missense|para|AGAP004707-RI|protein_coding|+|1008L>1008F|2422652A>T…
sample48	2L	2422652	A	T	1334540	0/1	43	28,15	missense|para|AGAP004707-RA|protein_coding|+|980L>980F|2422652A>T,missense|para|AGAP004707-RM|protein_coding|+|995L>995F|2422652A>T,missense|para|AGAP004707-RL|protein_coding|+|995L>995F|2422652A>T,missense|para|AGAP004707-RK|protein_coding|+|1008L>1008F|2422652A>T,missense|para|AGAP004707-RJ|protein_coding|+|991L>991F|2422652A>T,missense|para|AGAP004707-RI|protein_coding|+|1008L>1008F|2422652A>T…
sample51	2L	2422652	A	T	1334540	0/1	161	72,89	missense|para|AGAP004707-RA|protein_coding|+|980L>980F|2422652A>T,missense|para|AGAP004707-RM|protein_coding|+|995L>995F|2422652A>T,missense|para|AGAP004707-RL|protein_coding|+|995L>995F|2422652A>T,missense|para|AGAP004707-RK|protein_coding|+|1008L>1008F|2422652A>T,missense|para|AGAP004707-RJ|protein_coding|+|991L>991F|2422652A>T,missense|para|AGAP004707-RI|protein_coding|+|1008L>1008F|2422652A>T…
sample35	2L	2422652	A	T	1334540	0/1	100	49,51	missense|para|AGAP004707-RA|protein_coding|+|980L>980F|2422652A>T,missense|para|AGAP004707-RM|protein_coding|+|995L>995F|2422652A>T,missense|para|AGAP004707-RL|protein_coding|+|995L>995F|2422652A>T,missense|para|AGAP004707-RK|protein_coding|+|1008L>1008F|2422652A>T,missense|para|AGAP004707-RJ|protein_coding|+|991L>991F|2422652A>T,missense|para|AGAP004707-RI|protein_coding|+|1008L>1008F|2422652A>T…
sample12	2L	2422652	A	T	1334540	0/1	227	136,91	missense|para|AGAP004707-RA|protein_coding|+|980L>980F|2422652A>T,missense|para|AGAP004707-RM|protein_coding|+|995L>995F|2422652A>T,missense|para|AGAP004707-RL|protein_coding|+|995L>995F|2422652A>T,missense|para|AGAP004707-RK|protein_coding|+|1008L>1008F|2422652A>T,missense|para|AGAP004707-RJ|protein_coding|+|991L>991F|2422652A>T,missense|para|AGAP004707-RI|protein_coding|+|1008L>1008F|2422652A>T…
sample3	2L	2422652	A	T	1334540	0/1	28	25,3	missense|para|AGAP004707-RA|protein_coding|+|980L>980F|2422652A>T,missense|para|AGAP004707-RM|protein_coding|+|995L>995F|2422652A>T,missense|para|AGAP004707-RL|protein_coding|+|995L>995F|2422652A>T,missense|para|AGAP004707-RK|protein_coding|+|1008L>1008F|2422652A>T,missense|para|AGAP004707-RJ|protein_coding|+|991L>991F|2422652A>T,missense|para|AGAP004707-RI|protein_coding|+|1008L>1008F|2422652A>T…
sample47	2L	2422652	A	T	1334540	1/1	5951	112,5839	missense|para|AGAP004707-RA|protein_coding|+|980L>980F|2422652A>T,missense|para|AGAP004707-RM|protein_coding|+|995L>995F|2422652A>T,missense|para|AGAP004707-RL|protein_coding|+|995L>995F|2422652A>T,missense|para|AGAP004707-RK|protein_coding|+|1008L>1008F|2422652A>T,missense|para|AGAP004707-RJ|protein_coding|+|991L>991F|2422652A>T,missense|para|AGAP004707-RI|protein_coding|+|1008L>1008F|2422652A>T…
sample27_62	2L	2422652	A	T	1334540	1/1	4468	136,4332	missense|para|AGAP004707-RA|protein_coding|+|980L>980F|2422652A>T,missense|para|AGAP004707-RM|protein_coding|+|995L>995F|2422652A>T,missense|para|AGAP004707-RL|protein_coding|+|995L>995F|2422652A>T,missense|para|AGAP004707-RK|protein_coding|+|1008L>1008F|2422652A>T,missense|para|AGAP004707-RJ|protein_coding|+|991L>991F|2422652A>T,missense|para|AGAP004707-RI|protein_coding|+|1008L>1008F|2422652A>T…
sample10	2L	2422652	A	T	1334540	0/1	45	24,21	missense|para|AGAP004707-RA|protein_coding|+|980L>980F|2422652A>T,missense|para|AGAP004707-RM|protein_coding|+|995L>995F|2422652A>T,missense|para|AGAP004707-RL|protein_coding|+|995L>995F|2422652A>T,missense|para|AGAP004707-RK|protein_coding|+|1008L>1008F|2422652A>T,missense|para|AGAP004707-RJ|protein_coding|+|991L>991F|2422652A>T,missense|para|AGAP004707-RI|protein_coding|+|1008L>1008F|2422652A>T…
sample67	2L	2422652	A	T	1334540	0/1	20	13,7	missense|para|AGAP004707-RA|protein_coding|+|980L>980F|2422652A>T,missense|para|AGAP004707-RM|protein_coding|+|995L>995F|2422652A>T,missense|para|AGAP004707-RL|protein_coding|+|995L>995F|2422652A>T,missense|para|AGAP004707-RK|protein_coding|+|1008L>1008F|2422652A>T,missense|para|AGAP004707-RJ|protein_coding|+|991L>991F|2422652A>T,missense|para|AGAP004707-RI|protein_coding|+|1008L>1008F|2422652A>T…
sample26_67	2L	2422652	A	T	1334540	1/1	17434	208,17226	missense|para|AGAP004707-RA|protein_coding|+|980L>980F|2422652A>T,missense|para|AGAP004707-RM|protein_coding|+|995L>995F|2422652A>T,missense|para|AGAP004707-RL|protein_coding|+|995L>995F|2422652A>T,missense|para|AGAP004707-RK|protein_coding|+|1008L>1008F|2422652A>T,missense|para|AGAP004707-RJ|protein_coding|+|991L>991F|2422652A>T,missense|para|AGAP004707-RI|protein_coding|+|1008L>1008F|2422652A>T…
sample85	2L	2422652	A	T	1334540	0/1	702	381321	missense|para|AGAP004707-RA|protein_coding|+|980L>980F|2422652A>T,missense|para|AGAP004707-RM|protein_coding|+|995L>995F|2422652A>T,missense|para|AGAP004707-RL|protein_coding|+|995L>995F|2422652A>T,missense|para|AGAP004707-RK|protein_coding|+|1008L>1008F|2422652A>T,missense|para|AGAP004707-RJ|protein_coding|+|991L>991F|2422652A>T,missense|para|AGAP004707-RI|protein_coding|+|1008L>1008F|2422652A>T…
sample32	2L	2422652	A	T	1334540	0/1	5420	803,4616	missense|para|AGAP004707-RA|protein_coding|+|980L>980F|2422652A>T,missense|para|AGAP004707-RM|protein_coding|+|995L>995F|2422652A>T,missense|para|AGAP004707-RL|protein_coding|+|995L>995F|2422652A>T,missense|para|AGAP004707-RK|protein_coding|+|1008L>1008F|2422652A>T,missense|para|AGAP004707-RJ|protein_coding|+|991L>991F|2422652A>T,missense|para|AGAP004707-RI|protein_coding|+|1008L>1008F|2422652A>T…
sample65	2L	2422652	A	T	1334540	1/1	2526	103,2423	missense|para|AGAP004707-RA|protein_coding|+|980L>980F|2422652A>T,missense|para|AGAP004707-RM|protein_coding|+|995L>995F|2422652A>T,missense|para|AGAP004707-RL|protein_coding|+|995L>995F|2422652A>T,missense|para|AGAP004707-RK|protein_coding|+|1008L>1008F|2422652A>T,missense|para|AGAP004707-RJ|protein_coding|+|991L>991F|2422652A>T,missense|para|AGAP004707-RI|protein_coding|+|1008L>1008F|2422652A>T…
sample53	2L	2422652	A	T	1334540	0/1	202	35167	missense|para|AGAP004707-RA|protein_coding|+|980L>980F|2422652A>T,missense|para|AGAP004707-RM|protein_coding|+|995L>995F|2422652A>T,missense|para|AGAP004707-RL|protein_coding|+|995L>995F|2422652A>T,missense|para|AGAP004707-RK|protein_coding|+|1008L>1008F|2422652A>T,missense|para|AGAP004707-RJ|protein_coding|+|991L>991F|2422652A>T,missense|para|AGAP004707-RI|protein_coding|+|1008L>1008F|2422652A>T…
sample89	2L	2422652	A	T	1334540	0/1	64	39,25	missense|para|AGAP004707-RA|protein_coding|+|980L>980F|2422652A>T,missense|para|AGAP004707-RM|protein_coding|+|995L>995F|2422652A>T,missense|para|AGAP004707-RL|protein_coding|+|995L>995F|2422652A>T,missense|para|AGAP004707-RK|protein_coding|+|1008L>1008F|2422652A>T,missense|para|AGAP004707-RJ|protein_coding|+|991L>991F|2422652A>T,missense|para|AGAP004707-RI|protein_coding|+|1008L>1008F|2422652A>T…
sample57	2L	2422652	A	T	1334540	0/1	27	10,17	missense|para|AGAP004707-RA|protein_coding|+|980L>980F|2422652A>T,missense|para|AGAP004707-RM|protein_coding|+|995L>995F|2422652A>T,missense|para|AGAP004707-RL|protein_coding|+|995L>995F|2422652A>T,missense|para|AGAP004707-RK|protein_coding|+|1008L>1008F|2422652A>T,missense|para|AGAP004707-RJ|protein_coding|+|991L>991F|2422652A>T,missense|para|AGAP004707-RI|protein_coding|+|1008L>1008F|2422652A>T…
sample61	2L	2422652	A	T	1334540	0/1	153	92,61	missense|para|AGAP004707-RA|protein_coding|+|980L>980F|2422652A>T,missense|para|AGAP004707-RM|protein_coding|+|995L>995F|2422652A>T,missense|para|AGAP004707-RL|protein_coding|+|995L>995F|2422652A>T,missense|para|AGAP004707-RK|protein_coding|+|1008L>1008F|2422652A>T,missense|para|AGAP004707-RJ|protein_coding|+|991L>991F|2422652A>T,missense|para|AGAP004707-RI|protein_coding|+|1008L>1008F|2422652A>T…
sample63	2L	2422652	A	T	1334540	1/1	1350	70,1280	missense|para|AGAP004707-RA|protein_coding|+|980L>980F|2422652A>T,missense|para|AGAP004707-RM|protein_coding|+|995L>995F|2422652A>T,missense|para|AGAP004707-RL|protein_coding|+|995L>995F|2422652A>T,missense|para|AGAP004707-RK|protein_coding|+|1008L>1008F|2422652A>T,missense|para|AGAP004707-RJ|protein_coding|+|991L>991F|2422652A>T,missense|para|AGAP004707-RI|protein_coding|+|1008L>1008F|2422652A>T…
sample64	2L	2422652	A	T	1334540	1/1	343	22321	missense|para|AGAP004707-RA|protein_coding|+|980L>980F|2422652A>T,missense|para|AGAP004707-RM|protein_coding|+|995L>995F|2422652A>T,missense|para|AGAP004707-RL|protein_coding|+|995L>995F|2422652A>T,missense|para|AGAP004707-RK|protein_coding|+|1008L>1008F|2422652A>T,missense|para|AGAP004707-RJ|protein_coding|+|991L>991F|2422652A>T,missense|para|AGAP004707-RI|protein_coding|+|1008L>1008F|2422652A>T…
sample66	2L	2422652	A	T	1334540	0/1	220	29191	missense|para|AGAP004707-RA|protein_coding|+|980L>980F|2422652A>T,missense|para|AGAP004707-RM|protein_coding|+|995L>995F|2422652A>T,missense|para|AGAP004707-RL|protein_coding|+|995L>995F|2422652A>T,missense|para|AGAP004707-RK|protein_coding|+|1008L>1008F|2422652A>T,missense|para|AGAP004707-RJ|protein_coding|+|991L>991F|2422652A>T,missense|para|AGAP004707-RI|protein_coding|+|1008L>1008F|2422652A>T…
sample70	2L	2422652	A	T	1334540	0/1	57	19,38	missense|para|AGAP004707-RA|protein_coding|+|980L>980F|2422652A>T,missense|para|AGAP004707-RM|protein_coding|+|995L>995F|2422652A>T,missense|para|AGAP004707-RL|protein_coding|+|995L>995F|2422652A>T,missense|para|AGAP004707-RK|protein_coding|+|1008L>1008F|2422652A>T,missense|para|AGAP004707-RJ|protein_coding|+|991L>991F|2422652A>T,missense|para|AGAP004707-RI|protein_coding|+|1008L>1008F|2422652A>T…
sample82	2L	2422652	A	T	1334540	0/1	236	140,96	missense|para|AGAP004707-RA|protein_coding|+|980L>980F|2422652A>T,missense|para|AGAP004707-RM|protein_coding|+|995L>995F|2422652A>T,missense|para|AGAP004707-RL|protein_coding|+|995L>995F|2422652A>T,missense|para|AGAP004707-RK|protein_coding|+|1008L>1008F|2422652A>T,missense|para|AGAP004707-RJ|protein_coding|+|991L>991F|2422652A>T,missense|para|AGAP004707-RI|protein_coding|+|1008L>1008F|2422652A>T…
sample46	2L	2422652	A	T	1334540	0/1	245	127118	missense|para|AGAP004707-RA|protein_coding|+|980L>980F|2422652A>T,missense|para|AGAP004707-RM|protein_coding|+|995L>995F|2422652A>T,missense|para|AGAP004707-RL|protein_coding|+|995L>995F|2422652A>T,missense|para|AGAP004707-RK|protein_coding|+|1008L>1008F|2422652A>T,missense|para|AGAP004707-RJ|protein_coding|+|991L>991F|2422652A>T,missense|para|AGAP004707-RI|protein_coding|+|1008L>1008F|2422652A>T…
sample69	2L	2422652	A	T	1334540	0/1	94	55,39	missense|para|AGAP004707-RA|protein_coding|+|980L>980F|2422652A>T,missense|para|AGAP004707-RM|protein_coding|+|995L>995F|2422652A>T,missense|para|AGAP004707-RL|protein_coding|+|995L>995F|2422652A>T,missense|para|AGAP004707-RK|protein_coding|+|1008L>1008F|2422652A>T,missense|para|AGAP004707-RJ|protein_coding|+|991L>991F|2422652A>T,missense|para|AGAP004707-RI|protein_coding|+|1008L>1008F|2422652A>T…
sample76	2L	2422652	A	T	1334540	0/1	562	105457	missense|para|AGAP004707-RA|protein_coding|+|980L>980F|2422652A>T,missense|para|AGAP004707-RM|protein_coding|+|995L>995F|2422652A>T,missense|para|AGAP004707-RL|protein_coding|+|995L>995F|2422652A>T,missense|para|AGAP004707-RK|protein_coding|+|1008L>1008F|2422652A>T,missense|para|AGAP004707-RJ|protein_coding|+|991L>991F|2422652A>T,missense|para|AGAP004707-RI|protein_coding|+|1008L>1008F|2422652A>T…
sample74	2L	2422652	A	T	1334540	0/1	237	134103	missense|para|AGAP004707-RA|protein_coding|+|980L>980F|2422652A>T,missense|para|AGAP004707-RM|protein_coding|+|995L>995F|2422652A>T,missense|para|AGAP004707-RL|protein_coding|+|995L>995F|2422652A>T,missense|para|AGAP004707-RK|protein_coding|+|1008L>1008F|2422652A>T,missense|para|AGAP004707-RJ|protein_coding|+|991L>991F|2422652A>T,missense|para|AGAP004707-RI|protein_coding|+|1008L>1008F|2422652A>T…
sample79	2L	2422652	A	T	1334540	0/1	17	6,11	missense|para|AGAP004707-RA|protein_coding|+|980L>980F|2422652A>T,missense|para|AGAP004707-RM|protein_coding|+|995L>995F|2422652A>T,missense|para|AGAP004707-RL|protein_coding|+|995L>995F|2422652A>T,missense|para|AGAP004707-RK|protein_coding|+|1008L>1008F|2422652A>T,missense|para|AGAP004707-RJ|protein_coding|+|991L>991F|2422652A>T,missense|para|AGAP004707-RI|protein_coding|+|1008L>1008F|2422652A>T…
sample83	2L	2422652	A	T	1334540	0/1	192	98,94	missense|para|AGAP004707-RA|protein_coding|+|980L>980F|2422652A>T,missense|para|AGAP004707-RM|protein_coding|+|995L>995F|2422652A>T,missense|para|AGAP004707-RL|protein_coding|+|995L>995F|2422652A>T,missense|para|AGAP004707-RK|protein_coding|+|1008L>1008F|2422652A>T,missense|para|AGAP004707-RJ|protein_coding|+|991L>991F|2422652A>T,missense|para|AGAP004707-RI|protein_coding|+|1008L>1008F|2422652A>T…
sample10	2L	2429617	T	C	1457.96	0/1	14	13,1	missense|para|AGAP004707-RA|protein_coding|+|1473I>1473T|2429617T>C,missense|para|AGAP004707-RM|protein_coding|+|1501I>1501T|2429617T>C,missense|para|AGAP004707-RL|protein_coding|+|1501I>1501T|2429617T>C,missense|para|AGAP004707-RK|protein_coding|+|1511I>1511T|2429617T>C,missense|para|AGAP004707-RJ|protein_coding|+|1494I>1494T|2429617T>C,missense|para|AGAP004707-RI|protein_coding|+|1537I>1537T|24…
sample85	2L	2429617	T	C	1457.96	0/1	257	195,62	missense|para|AGAP004707-RA|protein_coding|+|1473I>1473T|2429617T>C,missense|para|AGAP004707-RM|protein_coding|+|1501I>1501T|2429617T>C,missense|para|AGAP004707-RL|protein_coding|+|1501I>1501T|2429617T>C,missense|para|AGAP004707-RK|protein_coding|+|1511I>1511T|2429617T>C,missense|para|AGAP004707-RJ|protein_coding|+|1494I>1494T|2429617T>C,missense|para|AGAP004707-RI|protein_coding|+|1537I>1537T|24…
sample53	2L	2429617	T	C	1457.96	0/1	161	145,16	missense|para|AGAP004707-RA|protein_coding|+|1473I>1473T|2429617T>C,missense|para|AGAP004707-RM|protein_coding|+|1501I>1501T|2429617T>C,missense|para|AGAP004707-RL|protein_coding|+|1501I>1501T|2429617T>C,missense|para|AGAP004707-RK|protein_coding|+|1511I>1511T|2429617T>C,missense|para|AGAP004707-RJ|protein_coding|+|1494I>1494T|2429617T>C,missense|para|AGAP004707-RI|protein_coding|+|1537I>1537T|24…
sample10	2L	2429623	T	G	1749.82	0/1	14	13,1	missense|para|AGAP004707-RA|protein_coding|+|1475F>1475C|2429623T>G,missense|para|AGAP004707-RM|protein_coding|+|1503F>1503C|2429623T>G,missense|para|AGAP004707-RL|protein_coding|+|1503F>1503C|2429623T>G,missense|para|AGAP004707-RK|protein_coding|+|1513F>1513C|2429623T>G,missense|para|AGAP004707-RJ|protein_coding|+|1496F>1496C|2429623T>G,missense|para|AGAP004707-RI|protein_coding|+|1539F>1539C|24…
sample85	2L	2429623	T	G	1749.82	0/1	265	196,69	missense|para|AGAP004707-RA|protein_coding|+|1475F>1475C|2429623T>G,missense|para|AGAP004707-RM|protein_coding|+|1503F>1503C|2429623T>G,missense|para|AGAP004707-RL|protein_coding|+|1503F>1503C|2429623T>G,missense|para|AGAP004707-RK|protein_coding|+|1513F>1513C|2429623T>G,missense|para|AGAP004707-RJ|protein_coding|+|1496F>1496C|2429623T>G,missense|para|AGAP004707-RI|protein_coding|+|1539F>1539C|24…
sample53	2L	2429623	T	G	1749.82	0/1	160	142,18	missense|para|AGAP004707-RA|protein_coding|+|1475F>1475C|2429623T>G,missense|para|AGAP004707-RM|protein_coding|+|1503F>1503C|2429623T>G,missense|para|AGAP004707-RL|protein_coding|+|1503F>1503C|2429623T>G,missense|para|AGAP004707-RK|protein_coding|+|1513F>1513C|2429623T>G,missense|para|AGAP004707-RJ|protein_coding|+|1496F>1496C|2429623T>G,missense|para|AGAP004707-RI|protein_coding|+|1539F>1539C|24…
sample91	2L	2430363	A	C	29082.1	0/1	12	5,7	synonymous|para|AGAP004707-RA|protein_coding|+|1671A|2430363A>C,synonymous|para|AGAP004707-RM|protein_coding|+|1699A|2430363A>C,synonymous|para|AGAP004707-RL|protein_coding|+|1699A|2430363A>C,synonymous|para|AGAP004707-RK|protein_coding|+|1709A|2430363A>C,synonymous|para|AGAP004707-RJ|protein_coding|+|1692A|2430363A>C,synonymous|para|AGAP004707-RI|protein_coding|+|1735A|2430363A>C,synonymous|para…
sample12	2L	2430363	A	C	29082.1	0/1	14	9,5	synonymous|para|AGAP004707-RA|protein_coding|+|1671A|2430363A>C,synonymous|para|AGAP004707-RM|protein_coding|+|1699A|2430363A>C,synonymous|para|AGAP004707-RL|protein_coding|+|1699A|2430363A>C,synonymous|para|AGAP004707-RK|protein_coding|+|1709A|2430363A>C,synonymous|para|AGAP004707-RJ|protein_coding|+|1692A|2430363A>C,synonymous|para|AGAP004707-RI|protein_coding|+|1735A|2430363A>C,synonymous|para…
sample47	2L	2430363	A	C	29082.1	0/1	27	6,21	synonymous|para|AGAP004707-RA|protein_coding|+|1671A|2430363A>C,synonymous|para|AGAP004707-RM|protein_coding|+|1699A|2430363A>C,synonymous|para|AGAP004707-RL|protein_coding|+|1699A|2430363A>C,synonymous|para|AGAP004707-RK|protein_coding|+|1709A|2430363A>C,synonymous|para|AGAP004707-RJ|protein_coding|+|1692A|2430363A>C,synonymous|para|AGAP004707-RI|protein_coding|+|1735A|2430363A>C,synonymous|para…
sample27_62	2L	2430363	A	C	29082.1	0/1	28	13,15	synonymous|para|AGAP004707-RA|protein_coding|+|1671A|2430363A>C,synonymous|para|AGAP004707-RM|protein_coding|+|1699A|2430363A>C,synonymous|para|AGAP004707-RL|protein_coding|+|1699A|2430363A>C,synonymous|para|AGAP004707-RK|protein_coding|+|1709A|2430363A>C,synonymous|para|AGAP004707-RJ|protein_coding|+|1692A|2430363A>C,synonymous|para|AGAP004707-RI|protein_coding|+|1735A|2430363A>C,synonymous|para…
sample26_67	2L	2430363	A	C	29082.1	0/1	49	10,39	synonymous|para|AGAP004707-RA|protein_coding|+|1671A|2430363A>C,synonymous|para|AGAP004707-RM|protein_coding|+|1699A|2430363A>C,synonymous|para|AGAP004707-RL|protein_coding|+|1699A|2430363A>C,synonymous|para|AGAP004707-RK|protein_coding|+|1709A|2430363A>C,synonymous|para|AGAP004707-RJ|protein_coding|+|1692A|2430363A>C,synonymous|para|AGAP004707-RI|protein_coding|+|1735A|2430363A>C,synonymous|para…
sample65	2L	2430363	A	C	29082.1	1/1	130	9121	synonymous|para|AGAP004707-RA|protein_coding|+|1671A|2430363A>C,synonymous|para|AGAP004707-RM|protein_coding|+|1699A|2430363A>C,synonymous|para|AGAP004707-RL|protein_coding|+|1699A|2430363A>C,synonymous|para|AGAP004707-RK|protein_coding|+|1709A|2430363A>C,synonymous|para|AGAP004707-RJ|protein_coding|+|1692A|2430363A>C,synonymous|para|AGAP004707-RI|protein_coding|+|1735A|2430363A>C,synonymous|para…
sample53	2L	2430363	A	C	29082.1	0/1	21	11,10	synonymous|para|AGAP004707-RA|protein_coding|+|1671A|2430363A>C,synonymous|para|AGAP004707-RM|protein_coding|+|1699A|2430363A>C,synonymous|para|AGAP004707-RL|protein_coding|+|1699A|2430363A>C,synonymous|para|AGAP004707-RK|protein_coding|+|1709A|2430363A>C,synonymous|para|AGAP004707-RJ|protein_coding|+|1692A|2430363A>C,synonymous|para|AGAP004707-RI|protein_coding|+|1735A|2430363A>C,synonymous|para…
sample61	2L	2430363	A	C	29082.1	0/1	13	10,3	synonymous|para|AGAP004707-RA|protein_coding|+|1671A|2430363A>C,synonymous|para|AGAP004707-RM|protein_coding|+|1699A|2430363A>C,synonymous|para|AGAP004707-RL|protein_coding|+|1699A|2430363A>C,synonymous|para|AGAP004707-RK|protein_coding|+|1709A|2430363A>C,synonymous|para|AGAP004707-RJ|protein_coding|+|1692A|2430363A>C,synonymous|para|AGAP004707-RI|protein_coding|+|1735A|2430363A>C,synonymous|para…
sample63	2L	2430363	A	C	29082.1	1/1	501	8493	synonymous|para|AGAP004707-RA|protein_coding|+|1671A|2430363A>C,synonymous|para|AGAP004707-RM|protein_coding|+|1699A|2430363A>C,synonymous|para|AGAP004707-RL|protein_coding|+|1699A|2430363A>C,synonymous|para|AGAP004707-RK|protein_coding|+|1709A|2430363A>C,synonymous|para|AGAP004707-RJ|protein_coding|+|1692A|2430363A>C,synonymous|para|AGAP004707-RI|protein_coding|+|1735A|2430363A>C,synonymous|para…
sample64	2L	2430363	A	C	29082.1	1/1	97	4,93	synonymous|para|AGAP004707-RA|protein_coding|+|1671A|2430363A>C,synonymous|para|AGAP004707-RM|protein_coding|+|1699A|2430363A>C,synonymous|para|AGAP004707-RL|protein_coding|+|1699A|2430363A>C,synonymous|para|AGAP004707-RK|protein_coding|+|1709A|2430363A>C,synonymous|para|AGAP004707-RJ|protein_coding|+|1692A|2430363A>C,synonymous|para|AGAP004707-RI|protein_coding|+|1735A|2430363A>C,synonymous|para…
sample66	2L	2430363	A	C	29082.1	0/1	13	2,11	synonymous|para|AGAP004707-RA|protein_coding|+|1671A|2430363A>C,synonymous|para|AGAP004707-RM|protein_coding|+|1699A|2430363A>C,synonymous|para|AGAP004707-RL|protein_coding|+|1699A|2430363A>C,synonymous|para|AGAP004707-RK|protein_coding|+|1709A|2430363A>C,synonymous|para|AGAP004707-RJ|protein_coding|+|1692A|2430363A>C,synonymous|para|AGAP004707-RI|protein_coding|+|1735A|2430363A>C,synonymous|para…
sample82	2L	2430363	A	C	29082.1	0/1	15	10,5	synonymous|para|AGAP004707-RA|protein_coding|+|1671A|2430363A>C,synonymous|para|AGAP004707-RM|protein_coding|+|1699A|2430363A>C,synonymous|para|AGAP004707-RL|protein_coding|+|1699A|2430363A>C,synonymous|para|AGAP004707-RK|protein_coding|+|1709A|2430363A>C,synonymous|para|AGAP004707-RJ|protein_coding|+|1692A|2430363A>C,synonymous|para|AGAP004707-RI|protein_coding|+|1735A|2430363A>C,synonymous|para…
sample76	2L	2430363	A	C	29082.1	0/1	16	7,9	synonymous|para|AGAP004707-RA|protein_coding|+|1671A|2430363A>C,synonymous|para|AGAP004707-RM|protein_coding|+|1699A|2430363A>C,synonymous|para|AGAP004707-RL|protein_coding|+|1699A|2430363A>C,synonymous|para|AGAP004707-RK|protein_coding|+|1709A|2430363A>C,synonymous|para|AGAP004707-RJ|protein_coding|+|1692A|2430363A>C,synonymous|para|AGAP004707-RI|protein_coding|+|1735A|2430363A>C,synonymous|para…
sample74	2L	2430363	A	C	29082.1	0/1	11	10,1	synonymous|para|AGAP004707-RA|protein_coding|+|1671A|2430363A>C,synonymous|para|AGAP004707-RM|protein_coding|+|1699A|2430363A>C,synonymous|para|AGAP004707-RL|protein_coding|+|1699A|2430363A>C,synonymous|para|AGAP004707-RK|protein_coding|+|1709A|2430363A>C,synonymous|para|AGAP004707-RJ|protein_coding|+|1692A|2430363A>C,synonymous|para|AGAP004707-RI|protein_coding|+|1735A|2430363A>C,synonymous|para…
sample12	2L	2430424	G	T	10387.2	0/1	12	11,1	missense|para|AGAP004707-RA|protein_coding|+|1692A>1692S|2430424G>T,missense|para|AGAP004707-RM|protein_coding|+|1720A>1720S|2430424G>T,missense|para|AGAP004707-RL|protein_coding|+|1720A>1720S|2430424G>T,missense|para|AGAP004707-RK|protein_coding|+|1730A>1730S|2430424G>T,missense|para|AGAP004707-RJ|protein_coding|+|1713A>1713S|2430424G>T,missense|para|AGAP004707-RI|protein_coding|+|1756A>1756S|24…
sample47	2L	2430424	G	T	10387.2	0/1	26	18,8	missense|para|AGAP004707-RA|protein_coding|+|1692A>1692S|2430424G>T,missense|para|AGAP004707-RM|protein_coding|+|1720A>1720S|2430424G>T,missense|para|AGAP004707-RL|protein_coding|+|1720A>1720S|2430424G>T,missense|para|AGAP004707-RK|protein_coding|+|1730A>1730S|2430424G>T,missense|para|AGAP004707-RJ|protein_coding|+|1713A>1713S|2430424G>T,missense|para|AGAP004707-RI|protein_coding|+|1756A>1756S|24…
sample27_62	2L	2430424	G	T	10387.2	0/1	27	18,9	missense|para|AGAP004707-RA|protein_coding|+|1692A>1692S|2430424G>T,missense|para|AGAP004707-RM|protein_coding|+|1720A>1720S|2430424G>T,missense|para|AGAP004707-RL|protein_coding|+|1720A>1720S|2430424G>T,missense|para|AGAP004707-RK|protein_coding|+|1730A>1730S|2430424G>T,missense|para|AGAP004707-RJ|protein_coding|+|1713A>1713S|2430424G>T,missense|para|AGAP004707-RI|protein_coding|+|1756A>1756S|24…
sample26_67	2L	2430424	G	T	10387.2	0/1	46	32,14	missense|para|AGAP004707-RA|protein_coding|+|1692A>1692S|2430424G>T,missense|para|AGAP004707-RM|protein_coding|+|1720A>1720S|2430424G>T,missense|para|AGAP004707-RL|protein_coding|+|1720A>1720S|2430424G>T,missense|para|AGAP004707-RK|protein_coding|+|1730A>1730S|2430424G>T,missense|para|AGAP004707-RJ|protein_coding|+|1713A>1713S|2430424G>T,missense|para|AGAP004707-RI|protein_coding|+|1756A>1756S|24…
sample32	2L	2430424	G	T	10387.2	0/1	11	10,1	missense|para|AGAP004707-RA|protein_coding|+|1692A>1692S|2430424G>T,missense|para|AGAP004707-RM|protein_coding|+|1720A>1720S|2430424G>T,missense|para|AGAP004707-RL|protein_coding|+|1720A>1720S|2430424G>T,missense|para|AGAP004707-RK|protein_coding|+|1730A>1730S|2430424G>T,missense|para|AGAP004707-RJ|protein_coding|+|1713A>1713S|2430424G>T,missense|para|AGAP004707-RI|protein_coding|+|1756A>1756S|24…
sample65	2L	2430424	G	T	10387.2	0/1	125	72,53	missense|para|AGAP004707-RA|protein_coding|+|1692A>1692S|2430424G>T,missense|para|AGAP004707-RM|protein_coding|+|1720A>1720S|2430424G>T,missense|para|AGAP004707-RL|protein_coding|+|1720A>1720S|2430424G>T,missense|para|AGAP004707-RK|protein_coding|+|1730A>1730S|2430424G>T,missense|para|AGAP004707-RJ|protein_coding|+|1713A>1713S|2430424G>T,missense|para|AGAP004707-RI|protein_coding|+|1756A>1756S|24…
sample61	2L	2430424	G	T	10387.2	0/1	13	10,3	missense|para|AGAP004707-RA|protein_coding|+|1692A>1692S|2430424G>T,missense|para|AGAP004707-RM|protein_coding|+|1720A>1720S|2430424G>T,missense|para|AGAP004707-RL|protein_coding|+|1720A>1720S|2430424G>T,missense|para|AGAP004707-RK|protein_coding|+|1730A>1730S|2430424G>T,missense|para|AGAP004707-RJ|protein_coding|+|1713A>1713S|2430424G>T,missense|para|AGAP004707-RI|protein_coding|+|1756A>1756S|24…
sample63	2L	2430424	G	T	10387.2	0/1	488	284203	missense|para|AGAP004707-RA|protein_coding|+|1692A>1692S|2430424G>T,missense|para|AGAP004707-RM|protein_coding|+|1720A>1720S|2430424G>T,missense|para|AGAP004707-RL|protein_coding|+|1720A>1720S|2430424G>T,missense|para|AGAP004707-RK|protein_coding|+|1730A>1730S|2430424G>T,missense|para|AGAP004707-RJ|protein_coding|+|1713A>1713S|2430424G>T,missense|para|AGAP004707-RI|protein_coding|+|1756A>1756S|24…
sample64	2L	2430424	G	T	10387.2	0/1	92	56,36	missense|para|AGAP004707-RA|protein_coding|+|1692A>1692S|2430424G>T,missense|para|AGAP004707-RM|protein_coding|+|1720A>1720S|2430424G>T,missense|para|AGAP004707-RL|protein_coding|+|1720A>1720S|2430424G>T,missense|para|AGAP004707-RK|protein_coding|+|1730A>1730S|2430424G>T,missense|para|AGAP004707-RJ|protein_coding|+|1713A>1713S|2430424G>T,missense|para|AGAP004707-RI|protein_coding|+|1756A>1756S|24…
sample66	2L	2430424	G	T	10387.2	0/1	14	11,3	missense|para|AGAP004707-RA|protein_coding|+|1692A>1692S|2430424G>T,missense|para|AGAP004707-RM|protein_coding|+|1720A>1720S|2430424G>T,missense|para|AGAP004707-RL|protein_coding|+|1720A>1720S|2430424G>T,missense|para|AGAP004707-RK|protein_coding|+|1730A>1730S|2430424G>T,missense|para|AGAP004707-RJ|protein_coding|+|1713A>1713S|2430424G>T,missense|para|AGAP004707-RI|protein_coding|+|1756A>1756S|24…
sample82	2L	2430424	G	T	10387.2	0/1	18	14,4	missense|para|AGAP004707-RA|protein_coding|+|1692A>1692S|2430424G>T,missense|para|AGAP004707-RM|protein_coding|+|1720A>1720S|2430424G>T,missense|para|AGAP004707-RL|protein_coding|+|1720A>1720S|2430424G>T,missense|para|AGAP004707-RK|protein_coding|+|1730A>1730S|2430424G>T,missense|para|AGAP004707-RJ|protein_coding|+|1713A>1713S|2430424G>T,missense|para|AGAP004707-RI|protein_coding|+|1756A>1756S|24…
sample76	2L	2430424	G	T	10387.2	0/1	14	12,2	missense|para|AGAP004707-RA|protein_coding|+|1692A>1692S|2430424G>T,missense|para|AGAP004707-RM|protein_coding|+|1720A>1720S|2430424G>T,missense|para|AGAP004707-RL|protein_coding|+|1720A>1720S|2430424G>T,missense|para|AGAP004707-RK|protein_coding|+|1730A>1730S|2430424G>T,missense|para|AGAP004707-RJ|protein_coding|+|1713A>1713S|2430424G>T,missense|para|AGAP004707-RI|protein_coding|+|1756A>1756S|24…
sample74	2L	2430424	G	T	10387.2	0/1	11	10,1	missense|para|AGAP004707-RA|protein_coding|+|1692A>1692S|2430424G>T,missense|para|AGAP004707-RM|protein_coding|+|1720A>1720S|2430424G>T,missense|para|AGAP004707-RL|protein_coding|+|1720A>1720S|2430424G>T,missense|para|AGAP004707-RK|protein_coding|+|1730A>1730S|2430424G>T,missense|para|AGAP004707-RJ|protein_coding|+|1713A>1713S|2430424G>T,missense|para|AGAP004707-RI|protein_coding|+|1756A>1756S|24…
sample91	2L	25429236	C	G	242736	0/1	45	9,36	missense|Rdl|AGAP006028-RA|protein_coding|+|296A>296G|25429236C>G,missense|Rdl|AGAP006028-RC|protein_coding|+|296A>296G|25429236C>G,missense|Rdl|AGAP006028-RB|protein_coding|+|296A>296G|25429236C>G
sample87	2L	25429236	C	G	242736	0/1	16	6,10	missense|Rdl|AGAP006028-RA|protein_coding|+|296A>296G|25429236C>G,missense|Rdl|AGAP006028-RC|protein_coding|+|296A>296G|25429236C>G,missense|Rdl|AGAP006028-RB|protein_coding|+|296A>296G|25429236C>G
sample41	2L	25429236	C	G	242736	0/1	44	6,38	missense|Rdl|AGAP006028-RA|protein_coding|+|296A>296G|25429236C>G,missense|Rdl|AGAP006028-RC|protein_coding|+|296A>296G|25429236C>G,missense|Rdl|AGAP006028-RB|protein_coding|+|296A>296G|25429236C>G
sample25_91	2L	25429236	C	G	242736	0/1	35	11,24	missense|Rdl|AGAP006028-RA|protein_coding|+|296A>296G|25429236C>G,missense|Rdl|AGAP006028-RC|protein_coding|+|296A>296G|25429236C>G,missense|Rdl|AGAP006028-RB|protein_coding|+|296A>296G|25429236C>G
sample48	2L	25429236	C	G	242736	0/1	36	15,21	missense|Rdl|AGAP006028-RA|protein_coding|+|296A>296G|25429236C>G,missense|Rdl|AGAP006028-RC|protein_coding|+|296A>296G|25429236C>G,missense|Rdl|AGAP006028-RB|protein_coding|+|296A>296G|25429236C>G
sample51	2L	25429236	C	G	242736	0/1	54	14,40	missense|Rdl|AGAP006028-RA|protein_coding|+|296A>296G|25429236C>G,missense|Rdl|AGAP006028-RC|protein_coding|+|296A>296G|25429236C>G,missense|Rdl|AGAP006028-RB|protein_coding|+|296A>296G|25429236C>G
sample35	2L	25429236	C	G	242736	0/1	33	9,24	missense|Rdl|AGAP006028-RA|protein_coding|+|296A>296G|25429236C>G,missense|Rdl|AGAP006028-RC|protein_coding|+|296A>296G|25429236C>G,missense|Rdl|AGAP006028-RB|protein_coding|+|296A>296G|25429236C>G
sample12	2L	25429236	C	G	242736	0/1	300	263,37	missense|Rdl|AGAP006028-RA|protein_coding|+|296A>296G|25429236C>G,missense|Rdl|AGAP006028-RC|protein_coding|+|296A>296G|25429236C>G,missense|Rdl|AGAP006028-RB|protein_coding|+|296A>296G|25429236C>G
sample3	2L	25429236	C	G	242736	0/1	19	7,12	missense|Rdl|AGAP006028-RA|protein_coding|+|296A>296G|25429236C>G,missense|Rdl|AGAP006028-RC|protein_coding|+|296A>296G|25429236C>G,missense|Rdl|AGAP006028-RB|protein_coding|+|296A>296G|25429236C>G
sample47	2L	25429236	C	G	242736	0/1	147	40107	missense|Rdl|AGAP006028-RA|protein_coding|+|296A>296G|25429236C>G,missense|Rdl|AGAP006028-RC|protein_coding|+|296A>296G|25429236C>G,missense|Rdl|AGAP006028-RB|protein_coding|+|296A>296G|25429236C>G
sample27_62	2L	25429236	C	G	242736	1/1	843	21822	missense|Rdl|AGAP006028-RA|protein_coding|+|296A>296G|25429236C>G,missense|Rdl|AGAP006028-RC|protein_coding|+|296A>296G|25429236C>G,missense|Rdl|AGAP006028-RB|protein_coding|+|296A>296G|25429236C>G
sample10	2L	25429236	C	G	242736	0/1	21	5,16	missense|Rdl|AGAP006028-RA|protein_coding|+|296A>296G|25429236C>G,missense|Rdl|AGAP006028-RC|protein_coding|+|296A>296G|25429236C>G,missense|Rdl|AGAP006028-RB|protein_coding|+|296A>296G|25429236C>G
sample67	2L	25429236	C	G	242736	0/1	15	6,9	missense|Rdl|AGAP006028-RA|protein_coding|+|296A>296G|25429236C>G,missense|Rdl|AGAP006028-RC|protein_coding|+|296A>296G|25429236C>G,missense|Rdl|AGAP006028-RB|protein_coding|+|296A>296G|25429236C>G
sample26_67	2L	25429236	C	G	242736	1/1	230	15215	missense|Rdl|AGAP006028-RA|protein_coding|+|296A>296G|25429236C>G,missense|Rdl|AGAP006028-RC|protein_coding|+|296A>296G|25429236C>G,missense|Rdl|AGAP006028-RB|protein_coding|+|296A>296G|25429236C>G
sample85	2L	25429236	C	G	242736	0/1	64	21,43	missense|Rdl|AGAP006028-RA|protein_coding|+|296A>296G|25429236C>G,missense|Rdl|AGAP006028-RC|protein_coding|+|296A>296G|25429236C>G,missense|Rdl|AGAP006028-RB|protein_coding|+|296A>296G|25429236C>G
sample32	2L	25429236	C	G	242736	0/1	95	51,44	missense|Rdl|AGAP006028-RA|protein_coding|+|296A>296G|25429236C>G,missense|Rdl|AGAP006028-RC|protein_coding|+|296A>296G|25429236C>G,missense|Rdl|AGAP006028-RB|protein_coding|+|296A>296G|25429236C>G
sample65	2L	25429236	C	G	242736	1/1	2848	17,2831	missense|Rdl|AGAP006028-RA|protein_coding|+|296A>296G|25429236C>G,missense|Rdl|AGAP006028-RC|protein_coding|+|296A>296G|25429236C>G,missense|Rdl|AGAP006028-RB|protein_coding|+|296A>296G|25429236C>G
sample53	2L	25429236	C	G	242736	0/1	233	202,31	missense|Rdl|AGAP006028-RA|protein_coding|+|296A>296G|25429236C>G,missense|Rdl|AGAP006028-RC|protein_coding|+|296A>296G|25429236C>G,missense|Rdl|AGAP006028-RB|protein_coding|+|296A>296G|25429236C>G
sample89	2L	25429236	C	G	242736	0/1	39	15,24	missense|Rdl|AGAP006028-RA|protein_coding|+|296A>296G|25429236C>G,missense|Rdl|AGAP006028-RC|protein_coding|+|296A>296G|25429236C>G,missense|Rdl|AGAP006028-RB|protein_coding|+|296A>296G|25429236C>G
sample57	2L	25429236	C	G	242736	0/1	18	5,13	missense|Rdl|AGAP006028-RA|protein_coding|+|296A>296G|25429236C>G,missense|Rdl|AGAP006028-RC|protein_coding|+|296A>296G|25429236C>G,missense|Rdl|AGAP006028-RB|protein_coding|+|296A>296G|25429236C>G
sample61	2L	25429236	C	G	242736	0/1	64	21,43	missense|Rdl|AGAP006028-RA|protein_coding|+|296A>296G|25429236C>G,missense|Rdl|AGAP006028-RC|protein_coding|+|296A>296G|25429236C>G,missense|Rdl|AGAP006028-RB|protein_coding|+|296A>296G|25429236C>G
sample63	2L	25429236	C	G	242736	1/1	1644	19,1625	missense|Rdl|AGAP006028-RA|protein_coding|+|296A>296G|25429236C>G,missense|Rdl|AGAP006028-RC|protein_coding|+|296A>296G|25429236C>G,missense|Rdl|AGAP006028-RB|protein_coding|+|296A>296G|25429236C>G
sample64	2L	25429236	C	G	242736	0/1	236	84151	missense|Rdl|AGAP006028-RA|protein_coding|+|296A>296G|25429236C>G,missense|Rdl|AGAP006028-RC|protein_coding|+|296A>296G|25429236C>G,missense|Rdl|AGAP006028-RB|protein_coding|+|296A>296G|25429236C>G
sample66	2L	25429236	C	G	242736	1/1	131	8123	missense|Rdl|AGAP006028-RA|protein_coding|+|296A>296G|25429236C>G,missense|Rdl|AGAP006028-RC|protein_coding|+|296A>296G|25429236C>G,missense|Rdl|AGAP006028-RB|protein_coding|+|296A>296G|25429236C>G
sample70	2L	25429236	C	G	242736	0/1	30	5,25	missense|Rdl|AGAP006028-RA|protein_coding|+|296A>296G|25429236C>G,missense|Rdl|AGAP006028-RC|protein_coding|+|296A>296G|25429236C>G,missense|Rdl|AGAP006028-RB|protein_coding|+|296A>296G|25429236C>G
sample82	2L	25429236	C	G	242736	0/1	73	25,48	missense|Rdl|AGAP006028-RA|protein_coding|+|296A>296G|25429236C>G,missense|Rdl|AGAP006028-RC|protein_coding|+|296A>296G|25429236C>G,missense|Rdl|AGAP006028-RB|protein_coding|+|296A>296G|25429236C>G
sample46	2L	25429236	C	G	242736	0/1	69	21,48	missense|Rdl|AGAP006028-RA|protein_coding|+|296A>296G|25429236C>G,missense|Rdl|AGAP006028-RC|protein_coding|+|296A>296G|25429236C>G,missense|Rdl|AGAP006028-RB|protein_coding|+|296A>296G|25429236C>G
sample69	2L	25429236	C	G	242736	0/1	40	10,30	missense|Rdl|AGAP006028-RA|protein_coding|+|296A>296G|25429236C>G,missense|Rdl|AGAP006028-RC|protein_coding|+|296A>296G|25429236C>G,missense|Rdl|AGAP006028-RB|protein_coding|+|296A>296G|25429236C>G
sample76	2L	25429236	C	G	242736	0/1	41	14,27	missense|Rdl|AGAP006028-RA|protein_coding|+|296A>296G|25429236C>G,missense|Rdl|AGAP006028-RC|protein_coding|+|296A>296G|25429236C>G,missense|Rdl|AGAP006028-RB|protein_coding|+|296A>296G|25429236C>G
sample74	2L	25429236	C	G	242736	0/1	89	25,64	missense|Rdl|AGAP006028-RA|protein_coding|+|296A>296G|25429236C>G,missense|Rdl|AGAP006028-RC|protein_coding|+|296A>296G|25429236C>G,missense|Rdl|AGAP006028-RB|protein_coding|+|296A>296G|25429236C>G
sample83	2L	25429236	C	G	242736	0/1	55	17,38	missense|Rdl|AGAP006028-RA|protein_coding|+|296A>296G|25429236C>G,missense|Rdl|AGAP006028-RC|protein_coding|+|296A>296G|25429236C>G,missense|Rdl|AGAP006028-RB|protein_coding|+|296A>296G|25429236C>G
sample51	2R	3491785	C	T	3722.22	0/1	14	12,2	synonymous|ACE1|AGAP001356-RA|protein_coding|+|183P|3491785C>T
sample35	2R	3491785	C	T	3722.22	0/1	17	14,3	synonymous|ACE1|AGAP001356-RA|protein_coding|+|183P|3491785C>T
sample85	2R	3491785	C	T	3722.22	0/1	22	20,2	synonymous|ACE1|AGAP001356-RA|protein_coding|+|183P|3491785C>T
sample65	2R	3491785	C	T	3722.22	0/1	496	357139	synonymous|ACE1|AGAP001356-RA|protein_coding|+|183P|3491785C>T
sample66	2R	3491785	C	T	3722.22	0/1	16	13,3	synonymous|ACE1|AGAP001356-RA|protein_coding|+|183P|3491785C>T
sample51	2R	3491827	C	G	12875.3	0/1	15	8,7	synonymous|ACE1|AGAP001356-RA|protein_coding|+|197A|3491827C>G
sample35	2R	3491827	C	G	12875.3	0/1	17	13,4	synonymous|ACE1|AGAP001356-RA|protein_coding|+|197A|3491827C>G
sample12	2R	3491827	C	G	12875.3	0/1	20	14,6	synonymous|ACE1|AGAP001356-RA|protein_coding|+|197A|3491827C>G
sample47	2R	3491827	C	G	12875.3	0/1	43	31,12	synonymous|ACE1|AGAP001356-RA|protein_coding|+|197A|3491827C>G
sample85	2R	3491827	C	G	12875.3	0/1	26	22,4	synonymous|ACE1|AGAP001356-RA|protein_coding|+|197A|3491827C>G
sample65	2R	3491827	C	G	12875.3	0/1	489	154335	synonymous|ACE1|AGAP001356-RA|protein_coding|+|197A|3491827C>G
sample61	2R	3491827	C	G	12875.3	0/1	24	21,3	synonymous|ACE1|AGAP001356-RA|protein_coding|+|197A|3491827C>G
sample64	2R	3491827	C	G	12875.3	0/1	55	31,24	synonymous|ACE1|AGAP001356-RA|protein_coding|+|197A|3491827C>G
sample66	2R	3491827	C	G	12875.3	0/1	14	12,2	synonymous|ACE1|AGAP001356-RA|protein_coding|+|197A|3491827C>G
sample70	2R	3491827	C	G	12875.3	0/1	15	12,3	synonymous|ACE1|AGAP001356-RA|protein_coding|+|197A|3491827C>G
sample46	2R	3491827	C	G	12875.3	0/1	24	20,4	synonymous|ACE1|AGAP001356-RA|protein_coding|+|197A|3491827C>G
sample76	2R	3491827	C	G	12875.3	0/1	19	11,8	synonymous|ACE1|AGAP001356-RA|protein_coding|+|197A|3491827C>G
sample74	2R	3491827	C	G	12875.3	0/1	28	25,3	synonymous|ACE1|AGAP001356-RA|protein_coding|+|197A|3491827C>G
sample83	2R	3491827	C	G	12875.3	0/1	16	14,2	synonymous|ACE1|AGAP001356-RA|protein_coding|+|197A|3491827C>G
sample53	2R	3491833	G	T	179.63	0/1	18	10,8	synonymous|ACE1|AGAP001356-RA|protein_coding|+|199P|3491833G>T
sample32	2R	3491842	G	C	225.163	0/1	18	15,3	synonymous|ACE1|AGAP001356-RA|protein_coding|+|202G|3491842G>C
sample53	2R	3491842	G	C	225.163	0/1	16	7,9	synonymous|ACE1|AGAP001356-RA|protein_coding|+|202G|3491842G>C
sample83	2R	3491842	G	C	225.163	0/1	15	14,1	synonymous|ACE1|AGAP001356-RA|protein_coding|+|202G|3491842G>C
sample91	2R	3491846	C	T	6797.52	0/1	18	4,14	synonymous|ACE1|AGAP001356-RA|protein_coding|+|204L|3491846C>T
sample41	2R	3491846	C	T	6797.52	0/1	42	36,6	synonymous|ACE1|AGAP001356-RA|protein_coding|+|204L|3491846C>T
sample51	2R	3491846	C	T	6797.52	0/1	13	7,6	synonymous|ACE1|AGAP001356-RA|protein_coding|+|204L|3491846C>T
sample35	2R	3491846	C	T	6797.52	0/1	16	5,11	synonymous|ACE1|AGAP001356-RA|protein_coding|+|204L|3491846C>T
sample12	2R	3491846	C	T	6797.52	0/1	22	9,13	synonymous|ACE1|AGAP001356-RA|protein_coding|+|204L|3491846C>T
sample47	2R	3491846	C	T	6797.52	0/1	42	27,15	synonymous|ACE1|AGAP001356-RA|protein_coding|+|204L|3491846C>T
sample27_62	2R	3491846	C	T	6797.52	0/1	83	71,12	synonymous|ACE1|AGAP001356-RA|protein_coding|+|204L|3491846C>T
sample26_67	2R	3491846	C	T	6797.52	0/1	84	66,18	synonymous|ACE1|AGAP001356-RA|protein_coding|+|204L|3491846C>T
sample85	2R	3491846	C	T	6797.52	0/1	19	6,13	synonymous|ACE1|AGAP001356-RA|protein_coding|+|204L|3491846C>T
sample32	2R	3491846	C	T	6797.52	0/1	19	5,14	synonymous|ACE1|AGAP001356-RA|protein_coding|+|204L|3491846C>T
sample53	2R	3491846	C	T	6797.52	0/1	14	13,1	synonymous|ACE1|AGAP001356-RA|protein_coding|+|204L|3491846C>T
sample89	2R	3491846	C	T	6797.52	1/1	15	0,15	synonymous|ACE1|AGAP001356-RA|protein_coding|+|204L|3491846C>T
sample61	2R	3491846	C	T	6797.52	0/1	23	4,19	synonymous|ACE1|AGAP001356-RA|protein_coding|+|204L|3491846C>T
sample64	2R	3491846	C	T	6797.52	0/1	46	41,5	synonymous|ACE1|AGAP001356-RA|protein_coding|+|204L|3491846C>T
sample66	2R	3491846	C	T	6797.52	0/1	14	9,5	synonymous|ACE1|AGAP001356-RA|protein_coding|+|204L|3491846C>T
sample70	2R	3491846	C	T	6797.52	0/1	12	5,7	synonymous|ACE1|AGAP001356-RA|protein_coding|+|204L|3491846C>T
sample82	2R	3491846	C	T	6797.52	0/1	21	4,17	synonymous|ACE1|AGAP001356-RA|protein_coding|+|204L|3491846C>T
sample46	2R	3491846	C	T	6797.52	0/1	21	4,17	synonymous|ACE1|AGAP001356-RA|protein_coding|+|204L|3491846C>T
sample69	2R	3491846	C	T	6797.52	0/1	16	3,13	synonymous|ACE1|AGAP001356-RA|protein_coding|+|204L|3491846C>T
sample76	2R	3491846	C	T	6797.52	0/1	17	10,7	synonymous|ACE1|AGAP001356-RA|protein_coding|+|204L|3491846C>T
sample74	2R	3491846	C	T	6797.52	0/1	28	8,20	synonymous|ACE1|AGAP001356-RA|protein_coding|+|204L|3491846C>T
sample83	2R	3491846	C	T	6797.52	0/1	17	6,11	synonymous|ACE1|AGAP001356-RA|protein_coding|+|204L|3491846C>T
sample35	2R	3491989	G	C	1861.33	0/1	14	12,2	synonymous|ACE1|AGAP001356-RA|protein_coding|+|251L|3491989G>C
sample47	2R	3491989	G	C	1861.33	0/1	33	19,14	synonymous|ACE1|AGAP001356-RA|protein_coding|+|251L|3491989G>C
sample64	2R	3491989	G	C	1861.33	0/1	52	8,43	synonymous|ACE1|AGAP001356-RA|protein_coding|+|251L|3491989G>C
sample69	2R	3491989	G	C	1861.33	0/1	16	15,1	synonymous|ACE1|AGAP001356-RA|protein_coding|+|251L|3491989G>C
sample91	2R	3492028	A	G	25927.4	0/1	18	13,5	synonymous|ACE1|AGAP001356-RA|protein_coding|+|264R|3492028A>G
sample51	2R	3492028	A	G	25927.4	0/1	15	14,1	synonymous|ACE1|AGAP001356-RA|protein_coding|+|264R|3492028A>G
sample35	2R	3492028	A	G	25927.4	0/1	16	14,2	synonymous|ACE1|AGAP001356-RA|protein_coding|+|264R|3492028A>G
sample12	2R	3492028	A	G	25927.4	0/1	19	15,4	synonymous|ACE1|AGAP001356-RA|protein_coding|+|264R|3492028A>G
sample47	2R	3492028	A	G	25927.4	0/1	41	25,16	synonymous|ACE1|AGAP001356-RA|protein_coding|+|264R|3492028A>G
sample27_62	2R	3492028	A	G	25927.4	0/1	75	17,58	synonymous|ACE1|AGAP001356-RA|protein_coding|+|264R|3492028A>G
sample26_67	2R	3492028	A	G	25927.4	0/1	82	21,61	synonymous|ACE1|AGAP001356-RA|protein_coding|+|264R|3492028A>G
sample85	2R	3492028	A	G	25927.4	0/1	24	22,2	synonymous|ACE1|AGAP001356-RA|protein_coding|+|264R|3492028A>G
sample32	2R	3492028	A	G	25927.4	0/1	18	16,2	synonymous|ACE1|AGAP001356-RA|protein_coding|+|264R|3492028A>G
sample65	2R	3492028	A	G	25927.4	0/1	436	307128	synonymous|ACE1|AGAP001356-RA|protein_coding|+|264R|3492028A>G
sample53	2R	3492028	A	G	25927.4	0/1	16	14,2	synonymous|ACE1|AGAP001356-RA|protein_coding|+|264R|3492028A>G
sample63	2R	3492028	A	G	25927.4	1/1	484	14470	synonymous|ACE1|AGAP001356-RA|protein_coding|+|264R|3492028A>G
sample64	2R	3492028	A	G	25927.4	0/1	50	26,24	synonymous|ACE1|AGAP001356-RA|protein_coding|+|264R|3492028A>G
sample66	2R	3492028	A	G	25927.4	0/1	12	7,5	synonymous|ACE1|AGAP001356-RA|protein_coding|+|264R|3492028A>G
sample70	2R	3492028	A	G	25927.4	0/1	14	9,5	synonymous|ACE1|AGAP001356-RA|protein_coding|+|264R|3492028A>G
sample82	2R	3492028	A	G	25927.4	0/1	16	14,2	synonymous|ACE1|AGAP001356-RA|protein_coding|+|264R|3492028A>G
sample74	2R	3492028	A	G	25927.4	0/1	27	23,4	synonymous|ACE1|AGAP001356-RA|protein_coding|+|264R|3492028A>G
sample83	2R	3492028	A	G	25927.4	0/1	12	8,4	synonymous|ACE1|AGAP001356-RA|protein_coding|+|264R|3492028A>G
sample91	2R	3492074	G	A	27316.8	0/1	17	12,5	missense|ACE1|AGAP001356-RA|protein_coding|+|280G>280S|3492074G>A
sample51	2R	3492074	G	A	27316.8	0/1	15	13,2	missense|ACE1|AGAP001356-RA|protein_coding|+|280G>280S|3492074G>A
sample35	2R	3492074	G	A	27316.8	0/1	15	14,1	missense|ACE1|AGAP001356-RA|protein_coding|+|280G>280S|3492074G>A
sample12	2R	3492074	G	A	27316.8	0/1	23	21,2	missense|ACE1|AGAP001356-RA|protein_coding|+|280G>280S|3492074G>A
sample47	2R	3492074	G	A	27316.8	0/1	41	38,3	missense|ACE1|AGAP001356-RA|protein_coding|+|280G>280S|3492074G>A
sample27_62	2R	3492074	G	A	27316.8	0/1	92	18,74	missense|ACE1|AGAP001356-RA|protein_coding|+|280G>280S|3492074G>A
sample26_67	2R	3492074	G	A	27316.8	0/1	95	23,72	missense|ACE1|AGAP001356-RA|protein_coding|+|280G>280S|3492074G>A
sample32	2R	3492074	G	A	27316.8	0/1	21	18,3	missense|ACE1|AGAP001356-RA|protein_coding|+|280G>280S|3492074G>A
sample65	2R	3492074	G	A	27316.8	0/1	473	354119	missense|ACE1|AGAP001356-RA|protein_coding|+|280G>280S|3492074G>A
sample63	2R	3492074	G	A	27316.8	1/1	519	18501	missense|ACE1|AGAP001356-RA|protein_coding|+|280G>280S|3492074G>A
sample66	2R	3492074	G	A	27316.8	0/1	14	8,6	missense|ACE1|AGAP001356-RA|protein_coding|+|280G>280S|3492074G>A
sample70	2R	3492074	G	A	27316.8	0/1	16	10,6	missense|ACE1|AGAP001356-RA|protein_coding|+|280G>280S|3492074G>A
sample82	2R	3492074	G	A	27316.8	0/1	24	20,4	missense|ACE1|AGAP001356-RA|protein_coding|+|280G>280S|3492074G>A
sample69	2R	3492074	G	A	27316.8	0/1	15	14,1	missense|ACE1|AGAP001356-RA|protein_coding|+|280G>280S|3492074G>A
sample76	2R	3492074	G	A	27316.8	0/1	17	15,2	missense|ACE1|AGAP001356-RA|protein_coding|+|280G>280S|3492074G>A
sample74	2R	3492074	G	A	27316.8	0/1	33	28,5	missense|ACE1|AGAP001356-RA|protein_coding|+|280G>280S|3492074G>A
sample83	2R	3492074	G	A	27316.8	0/1	16	13,3	missense|ACE1|AGAP001356-RA|protein_coding|+|280G>280S|3492074G>A
sample51	2R	3492115	C	T	6226.94	0/1	16	11,5	synonymous|ACE1|AGAP001356-RA|protein_coding|+|293H|3492115C>T
sample12	2R	3492115	C	T	6226.94	0/1	22	17,5	synonymous|ACE1|AGAP001356-RA|protein_coding|+|293H|3492115C>T
sample65	2R	3492115	C	T	6226.94	0/1	474	287187	synonymous|ACE1|AGAP001356-RA|protein_coding|+|293H|3492115C>T
sample70	2R	3492115	C	T	6226.94	0/1	16	14,2	synonymous|ACE1|AGAP001356-RA|protein_coding|+|293H|3492115C>T
sample46	2R	3492115	C	T	6226.94	0/1	21	17,4	synonymous|ACE1|AGAP001356-RA|protein_coding|+|293H|3492115C>T
sample76	2R	3492115	C	T	6226.94	0/1	13	10,3	synonymous|ACE1|AGAP001356-RA|protein_coding|+|293H|3492115C>T
sample91	2R	3492202	G	C	25319.9	0/1	19	14,5	synonymous|ACE1|AGAP001356-RA|protein_coding|+|322P|3492202G>C
sample51	2R	3492202	G	C	25319.9	0/1	18	16,2	synonymous|ACE1|AGAP001356-RA|protein_coding|+|322P|3492202G>C
sample47	2R	3492202	G	C	25319.9	0/1	37	34,3	synonymous|ACE1|AGAP001356-RA|protein_coding|+|322P|3492202G>C
sample27_62	2R	3492202	G	C	25319.9	0/1	79	15,64	synonymous|ACE1|AGAP001356-RA|protein_coding|+|322P|3492202G>C
sample26_67	2R	3492202	G	C	25319.9	0/1	79	17,62	synonymous|ACE1|AGAP001356-RA|protein_coding|+|322P|3492202G>C
sample32	2R	3492202	G	C	25319.9	0/1	19	17,2	synonymous|ACE1|AGAP001356-RA|protein_coding|+|322P|3492202G>C
sample65	2R	3492202	G	C	25319.9	0/1	418	295123	synonymous|ACE1|AGAP001356-RA|protein_coding|+|322P|3492202G>C
sample53	2R	3492202	G	C	25319.9	0/1	14	13,1	synonymous|ACE1|AGAP001356-RA|protein_coding|+|322P|3492202G>C
sample63	2R	3492202	G	C	25319.9	1/1	501	16485	synonymous|ACE1|AGAP001356-RA|protein_coding|+|322P|3492202G>C
sample66	2R	3492202	G	C	25319.9	0/1	15	8,7	synonymous|ACE1|AGAP001356-RA|protein_coding|+|322P|3492202G>C
sample70	2R	3492202	G	C	25319.9	0/1	15	11,4	synonymous|ACE1|AGAP001356-RA|protein_coding|+|322P|3492202G>C
sample46	2R	3492202	G	C	25319.9	0/1	15	14,1	synonymous|ACE1|AGAP001356-RA|protein_coding|+|322P|3492202G>C
sample69	2R	3492202	G	C	25319.9	0/1	15	14,1	synonymous|ACE1|AGAP001356-RA|protein_coding|+|322P|3492202G>C
sample74	2R	3492202	G	C	25319.9	0/1	28	24,4	synonymous|ACE1|AGAP001356-RA|protein_coding|+|322P|3492202G>C
sample91	3R	28597805	G	A	34204.6	0/1	14	8,6	synonymous|GSTE2|AGAP009194-RA|protein_coding|-|204G|28597805G>A
sample87	3R	28597805	G	A	34204.6	0/1	19	8,11	synonymous|GSTE2|AGAP009194-RA|protein_coding|-|204G|28597805G>A
sample41	3R	28597805	G	A	34204.6	0/1	21	4,17	synonymous|GSTE2|AGAP009194-RA|protein_coding|-|204G|28597805G>A
sample25_91	3R	28597805	G	A	34204.6	0/1	26	15,11	synonymous|GSTE2|AGAP009194-RA|protein_coding|-|204G|28597805G>A
sample48	3R	28597805	G	A	34204.6	0/1	22	9,13	synonymous|GSTE2|AGAP009194-RA|protein_coding|-|204G|28597805G>A
sample51	3R	28597805	G	A	34204.6	0/1	22	12,10	synonymous|GSTE2|AGAP009194-RA|protein_coding|-|204G|28597805G>A
sample35	3R	28597805	G	A	34204.6	0/1	16	9,7	synonymous|GSTE2|AGAP009194-RA|protein_coding|-|204G|28597805G>A
sample12	3R	28597805	G	A	34204.6	0/1	37	17,20	synonymous|GSTE2|AGAP009194-RA|protein_coding|-|204G|28597805G>A
sample3	3R	28597805	G	A	34204.6	0/1	12	5,7	synonymous|GSTE2|AGAP009194-RA|protein_coding|-|204G|28597805G>A
sample47	3R	28597805	G	A	34204.6	0/1	117	101,16	synonymous|GSTE2|AGAP009194-RA|protein_coding|-|204G|28597805G>A
sample27_62	3R	28597805	G	A	34204.6	0/1	487	444,43	synonymous|GSTE2|AGAP009194-RA|protein_coding|-|204G|28597805G>A
sample10	3R	28597805	G	A	34204.6	0/1	11	4,7	synonymous|GSTE2|AGAP009194-RA|protein_coding|-|204G|28597805G>A
sample26_67	3R	28597805	G	A	34204.6	0/1	158	142,16	synonymous|GSTE2|AGAP009194-RA|protein_coding|-|204G|28597805G>A
sample85	3R	28597805	G	A	34204.6	0/1	72	16,56	synonymous|GSTE2|AGAP009194-RA|protein_coding|-|204G|28597805G>A
sample32	3R	28597805	G	A	34204.6	0/1	37	8,29	synonymous|GSTE2|AGAP009194-RA|protein_coding|-|204G|28597805G>A
sample65	3R	28597805	G	A	34204.6	0/1	1678	1028,650	synonymous|GSTE2|AGAP009194-RA|protein_coding|-|204G|28597805G>A
sample53	3R	28597805	G	A	34204.6	0/1	129	31,98	synonymous|GSTE2|AGAP009194-RA|protein_coding|-|204G|28597805G>A
sample89	3R	28597805	G	A	34204.6	0/1	19	8,11	synonymous|GSTE2|AGAP009194-RA|protein_coding|-|204G|28597805G>A
sample61	3R	28597805	G	A	34204.6	0/1	40	10,30	synonymous|GSTE2|AGAP009194-RA|protein_coding|-|204G|28597805G>A
sample66	3R	28597805	G	A	34204.6	0/1	163	98,65	synonymous|GSTE2|AGAP009194-RA|protein_coding|-|204G|28597805G>A
sample70	3R	28597805	G	A	34204.6	0/1	21	9,12	synonymous|GSTE2|AGAP009194-RA|protein_coding|-|204G|28597805G>A
sample82	3R	28597805	G	A	34204.6	0/1	38	15,23	synonymous|GSTE2|AGAP009194-RA|protein_coding|-|204G|28597805G>A
sample46	3R	28597805	G	A	34204.6	0/1	37	19,18	synonymous|GSTE2|AGAP009194-RA|protein_coding|-|204G|28597805G>A
sample69	3R	28597805	G	A	34204.6	0/1	21	12,9	synonymous|GSTE2|AGAP009194-RA|protein_coding|-|204G|28597805G>A
sample76	3R	28597805	G	A	34204.6	0/1	34	15,19	synonymous|GSTE2|AGAP009194-RA|protein_coding|-|204G|28597805G>A
sample74	3R	28597805	G	A	34204.6	0/1	23	9,14	synonymous|GSTE2|AGAP009194-RA|protein_coding|-|204G|28597805G>A
sample83	3R	28597805	G	A	34204.6	0/1	38	17,21	synonymous|GSTE2|AGAP009194-RA|protein_coding|-|204G|28597805G>A
sample91	3R	28597829	G	A	60537.7	0/1	16	11,5	synonymous|GSTE2|AGAP009194-RA|protein_coding|-|196Y|28597829G>A
sample87	3R	28597829	G	A	60537.7	0/1	16	13,3	synonymous|GSTE2|AGAP009194-RA|protein_coding|-|196Y|28597829G>A
sample41	3R	28597829	G	A	60537.7	0/1	20	13,7	synonymous|GSTE2|AGAP009194-RA|protein_coding|-|196Y|28597829G>A
sample25_91	3R	28597829	G	A	60537.7	0/1	18	13,5	synonymous|GSTE2|AGAP009194-RA|protein_coding|-|196Y|28597829G>A
sample48	3R	28597829	G	A	60537.7	0/1	20	15,5	synonymous|GSTE2|AGAP009194-RA|protein_coding|-|196Y|28597829G>A
sample35	3R	28597829	G	A	60537.7	0/1	15	11,4	synonymous|GSTE2|AGAP009194-RA|protein_coding|-|196Y|28597829G>A
sample12	3R	28597829	G	A	60537.7	0/1	33	28,5	synonymous|GSTE2|AGAP009194-RA|protein_coding|-|196Y|28597829G>A
sample27_62	3R	28597829	G	A	60537.7	0/1	446	193253	synonymous|GSTE2|AGAP009194-RA|protein_coding|-|196Y|28597829G>A
sample26_67	3R	28597829	G	A	60537.7	0/1	132	83,49	synonymous|GSTE2|AGAP009194-RA|protein_coding|-|196Y|28597829G>A
sample85	3R	28597829	G	A	60537.7	0/1	69	61,8	synonymous|GSTE2|AGAP009194-RA|protein_coding|-|196Y|28597829G>A
sample32	3R	28597829	G	A	60537.7	0/1	34	27,7	synonymous|GSTE2|AGAP009194-RA|protein_coding|-|196Y|28597829G>A
sample65	3R	28597829	G	A	60537.7	0/1	1495	896599	synonymous|GSTE2|AGAP009194-RA|protein_coding|-|196Y|28597829G>A
sample89	3R	28597829	G	A	60537.7	0/1	14	12,2	synonymous|GSTE2|AGAP009194-RA|protein_coding|-|196Y|28597829G>A
sample61	3R	28597829	G	A	60537.7	0/1	39	33,6	synonymous|GSTE2|AGAP009194-RA|protein_coding|-|196Y|28597829G>A
sample63	3R	28597829	G	A	60537.7	0/1	1894	973921	synonymous|GSTE2|AGAP009194-RA|protein_coding|-|196Y|28597829G>A
sample66	3R	28597829	G	A	60537.7	0/1	156	99,57	synonymous|GSTE2|AGAP009194-RA|protein_coding|-|196Y|28597829G>A
sample70	3R	28597829	G	A	60537.7	0/1	15	12,3	synonymous|GSTE2|AGAP009194-RA|protein_coding|-|196Y|28597829G>A
sample82	3R	28597829	G	A	60537.7	0/1	33	29,4	synonymous|GSTE2|AGAP009194-RA|protein_coding|-|196Y|28597829G>A
sample46	3R	28597829	G	A	60537.7	0/1	33	28,5	synonymous|GSTE2|AGAP009194-RA|protein_coding|-|196Y|28597829G>A
sample69	3R	28597829	G	A	60537.7	0/1	17	14,3	synonymous|GSTE2|AGAP009194-RA|protein_coding|-|196Y|28597829G>A
sample76	3R	28597829	G	A	60537.7	0/1	28	21,7	synonymous|GSTE2|AGAP009194-RA|protein_coding|-|196Y|28597829G>A
sample74	3R	28597829	G	A	60537.7	0/1	24	20,4	synonymous|GSTE2|AGAP009194-RA|protein_coding|-|196Y|28597829G>A
sample83	3R	28597829	G	A	60537.7	0/1	34	26,8	synonymous|GSTE2|AGAP009194-RA|protein_coding|-|196Y|28597829G>A
sample91	3R	28597840	G	A	65748.3	0/1	16	11,5	synonymous|GSTE2|AGAP009194-RA|protein_coding|-|193L|28597840G>A
sample87	3R	28597840	G	A	65748.3	0/1	18	15,3	synonymous|GSTE2|AGAP009194-RA|protein_coding|-|193L|28597840G>A
sample41	3R	28597840	G	A	65748.3	0/1	23	17,6	synonymous|GSTE2|AGAP009194-RA|protein_coding|-|193L|28597840G>A
sample25_91	3R	28597840	G	A	65748.3	0/1	21	17,4	synonymous|GSTE2|AGAP009194-RA|protein_coding|-|193L|28597840G>A
sample48	3R	28597840	G	A	65748.3	0/1	23	18,5	synonymous|GSTE2|AGAP009194-RA|protein_coding|-|193L|28597840G>A
sample35	3R	28597840	G	A	65748.3	0/1	16	12,4	synonymous|GSTE2|AGAP009194-RA|protein_coding|-|193L|28597840G>A
sample12	3R	28597840	G	A	65748.3	0/1	36	30,6	synonymous|GSTE2|AGAP009194-RA|protein_coding|-|193L|28597840G>A
sample3	3R	28597840	G	A	65748.3	0/1	11	9,2	synonymous|GSTE2|AGAP009194-RA|protein_coding|-|193L|28597840G>A
sample27_62	3R	28597840	G	A	65748.3	0/1	476	200276	synonymous|GSTE2|AGAP009194-RA|protein_coding|-|193L|28597840G>A
sample26_67	3R	28597840	G	A	65748.3	0/1	159	96,63	synonymous|GSTE2|AGAP009194-RA|protein_coding|-|193L|28597840G>A
sample85	3R	28597840	G	A	65748.3	0/1	76	67,9	synonymous|GSTE2|AGAP009194-RA|protein_coding|-|193L|28597840G>A
sample32	3R	28597840	G	A	65748.3	0/1	38	30,8	synonymous|GSTE2|AGAP009194-RA|protein_coding|-|193L|28597840G>A
sample65	3R	28597840	G	A	65748.3	0/1	1663	1013,650	synonymous|GSTE2|AGAP009194-RA|protein_coding|-|193L|28597840G>A
sample89	3R	28597840	G	A	65748.3	0/1	18	16,2	synonymous|GSTE2|AGAP009194-RA|protein_coding|-|193L|28597840G>A
sample61	3R	28597840	G	A	65748.3	0/1	39	33,6	synonymous|GSTE2|AGAP009194-RA|protein_coding|-|193L|28597840G>A
sample63	3R	28597840	G	A	65748.3	0/1	2049	1058,991	synonymous|GSTE2|AGAP009194-RA|protein_coding|-|193L|28597840G>A
sample66	3R	28597840	G	A	65748.3	0/1	172	107,65	synonymous|GSTE2|AGAP009194-RA|protein_coding|-|193L|28597840G>A
sample70	3R	28597840	G	A	65748.3	0/1	22	17,5	synonymous|GSTE2|AGAP009194-RA|protein_coding|-|193L|28597840G>A
sample82	3R	28597840	G	A	65748.3	0/1	38	33,5	synonymous|GSTE2|AGAP009194-RA|protein_coding|-|193L|28597840G>A
sample46	3R	28597840	G	A	65748.3	0/1	37	29,8	synonymous|GSTE2|AGAP009194-RA|protein_coding|-|193L|28597840G>A
sample69	3R	28597840	G	A	65748.3	0/1	20	17,3	synonymous|GSTE2|AGAP009194-RA|protein_coding|-|193L|28597840G>A
sample76	3R	28597840	G	A	65748.3	0/1	34	27,7	synonymous|GSTE2|AGAP009194-RA|protein_coding|-|193L|28597840G>A
sample74	3R	28597840	G	A	65748.3	0/1	28	24,4	synonymous|GSTE2|AGAP009194-RA|protein_coding|-|193L|28597840G>A
sample83	3R	28597840	G	A	65748.3	0/1	40	31,9	synonymous|GSTE2|AGAP009194-RA|protein_coding|-|193L|28597840G>A
sample91	3R	28597956	G	C	95184.5	0/1	17	12,5	missense|GSTE2|AGAP009194-RA|protein_coding|-|154T>154S|28597956G>C
sample87	3R	28597956	G	C	95184.5	0/1	17	13,4	missense|GSTE2|AGAP009194-RA|protein_coding|-|154T>154S|28597956G>C
sample41	3R	28597956	G	C	95184.5	0/1	24	17,7	missense|GSTE2|AGAP009194-RA|protein_coding|-|154T>154S|28597956G>C
sample25_91	3R	28597956	G	C	95184.5	0/1	19	13,6	missense|GSTE2|AGAP009194-RA|protein_coding|-|154T>154S|28597956G>C
sample48	3R	28597956	G	C	95184.5	0/1	18	13,5	missense|GSTE2|AGAP009194-RA|protein_coding|-|154T>154S|28597956G>C
sample51	3R	28597956	G	C	95184.5	0/1	19	13,6	missense|GSTE2|AGAP009194-RA|protein_coding|-|154T>154S|28597956G>C
sample35	3R	28597956	G	C	95184.5	0/1	17	11,6	missense|GSTE2|AGAP009194-RA|protein_coding|-|154T>154S|28597956G>C
sample12	3R	28597956	G	C	95184.5	0/1	35	21,14	missense|GSTE2|AGAP009194-RA|protein_coding|-|154T>154S|28597956G>C
sample47	3R	28597956	G	C	95184.5	0/1	116	24,92	missense|GSTE2|AGAP009194-RA|protein_coding|-|154T>154S|28597956G>C
sample27_62	3R	28597956	G	C	95184.5	0/1	460	203257	missense|GSTE2|AGAP009194-RA|protein_coding|-|154T>154S|28597956G>C
sample10	3R	28597956	G	C	95184.5	0/1	12	9,3	missense|GSTE2|AGAP009194-RA|protein_coding|-|154T>154S|28597956G>C
sample26_67	3R	28597956	G	C	95184.5	0/1	150	83,67	missense|GSTE2|AGAP009194-RA|protein_coding|-|154T>154S|28597956G>C
sample85	3R	28597956	G	C	95184.5	0/1	73	60,13	missense|GSTE2|AGAP009194-RA|protein_coding|-|154T>154S|28597956G>C
sample32	3R	28597956	G	C	95184.5	0/1	38	34,4	missense|GSTE2|AGAP009194-RA|protein_coding|-|154T>154S|28597956G>C
sample65	3R	28597956	G	C	95184.5	0/1	1654	676978	missense|GSTE2|AGAP009194-RA|protein_coding|-|154T>154S|28597956G>C
sample89	3R	28597956	G	C	95184.5	0/1	20	13,7	missense|GSTE2|AGAP009194-RA|protein_coding|-|154T>154S|28597956G>C
sample61	3R	28597956	G	C	95184.5	0/1	38	31,7	missense|GSTE2|AGAP009194-RA|protein_coding|-|154T>154S|28597956G>C
sample63	3R	28597956	G	C	95184.5	0/1	1973	1007,966	missense|GSTE2|AGAP009194-RA|protein_coding|-|154T>154S|28597956G>C
sample64	3R	28597956	G	C	95184.5	1/1	405	8397	missense|GSTE2|AGAP009194-RA|protein_coding|-|154T>154S|28597956G>C
sample66	3R	28597956	G	C	95184.5	0/1	159	67,92	missense|GSTE2|AGAP009194-RA|protein_coding|-|154T>154S|28597956G>C
sample70	3R	28597956	G	C	95184.5	0/1	21	11,10	missense|GSTE2|AGAP009194-RA|protein_coding|-|154T>154S|28597956G>C
sample82	3R	28597956	G	C	95184.5	0/1	33	23,10	missense|GSTE2|AGAP009194-RA|protein_coding|-|154T>154S|28597956G>C
sample46	3R	28597956	G	C	95184.5	0/1	39	18,21	missense|GSTE2|AGAP009194-RA|protein_coding|-|154T>154S|28597956G>C
sample69	3R	28597956	G	C	95184.5	0/1	20	11,9	missense|GSTE2|AGAP009194-RA|protein_coding|-|154T>154S|28597956G>C
sample76	3R	28597956	G	C	95184.5	0/1	33	20,13	missense|GSTE2|AGAP009194-RA|protein_coding|-|154T>154S|28597956G>C
sample74	3R	28597956	G	C	95184.5	0/1	27	19,8	missense|GSTE2|AGAP009194-RA|protein_coding|-|154T>154S|28597956G>C
sample83	3R	28597956	G	C	95184.5	0/1	39	27,12	missense|GSTE2|AGAP009194-RA|protein_coding|-|154T>154S|28597956G>C
sample87	3R	28598012	C	T	55095.1	0/1	19	16,3	synonymous|GSTE2|AGAP009194-RA|protein_coding|-|135Q|28598012C>T
sample41	3R	28598012	C	T	55095.1	0/1	25	21,4	synonymous|GSTE2|AGAP009194-RA|protein_coding|-|135Q|28598012C>T
sample25_91	3R	28598012	C	T	55095.1	0/1	21	15,6	synonymous|GSTE2|AGAP009194-RA|protein_coding|-|135Q|28598012C>T
sample51	3R	28598012	C	T	55095.1	0/1	23	16,7	synonymous|GSTE2|AGAP009194-RA|protein_coding|-|135Q|28598012C>T
sample35	3R	28598012	C	T	55095.1	0/1	15	14,1	synonymous|GSTE2|AGAP009194-RA|protein_coding|-|135Q|28598012C>T
sample12	3R	28598012	C	T	55095.1	0/1	36	24,12	synonymous|GSTE2|AGAP009194-RA|protein_coding|-|135Q|28598012C>T
sample47	3R	28598012	C	T	55095.1	0/1	118	28,90	synonymous|GSTE2|AGAP009194-RA|protein_coding|-|135Q|28598012C>T
sample10	3R	28598012	C	T	55095.1	0/1	12	8,4	synonymous|GSTE2|AGAP009194-RA|protein_coding|-|135Q|28598012C>T
sample26_67	3R	28598012	C	T	55095.1	0/1	152	137,15	synonymous|GSTE2|AGAP009194-RA|protein_coding|-|135Q|28598012C>T
sample85	3R	28598012	C	T	55095.1	0/1	73	66,7	synonymous|GSTE2|AGAP009194-RA|protein_coding|-|135Q|28598012C>T
sample32	3R	28598012	C	T	55095.1	0/1	37	33,4	synonymous|GSTE2|AGAP009194-RA|protein_coding|-|135Q|28598012C>T
sample65	3R	28598012	C	T	55095.1	0/1	1618	684934	synonymous|GSTE2|AGAP009194-RA|protein_coding|-|135Q|28598012C>T
sample89	3R	28598012	C	T	55095.1	0/1	17	14,3	synonymous|GSTE2|AGAP009194-RA|protein_coding|-|135Q|28598012C>T
sample61	3R	28598012	C	T	55095.1	0/1	35	31,4	synonymous|GSTE2|AGAP009194-RA|protein_coding|-|135Q|28598012C>T
sample64	3R	28598012	C	T	55095.1	1/1	405	9396	synonymous|GSTE2|AGAP009194-RA|protein_coding|-|135Q|28598012C>T
sample66	3R	28598012	C	T	55095.1	0/1	162	74,88	synonymous|GSTE2|AGAP009194-RA|protein_coding|-|135Q|28598012C>T
sample70	3R	28598012	C	T	55095.1	0/1	19	12,7	synonymous|GSTE2|AGAP009194-RA|protein_coding|-|135Q|28598012C>T
sample82	3R	28598012	C	T	55095.1	0/1	34	22,12	synonymous|GSTE2|AGAP009194-RA|protein_coding|-|135Q|28598012C>T
sample46	3R	28598012	C	T	55095.1	0/1	39	22,17	synonymous|GSTE2|AGAP009194-RA|protein_coding|-|135Q|28598012C>T
sample69	3R	28598012	C	T	55095.1	0/1	19	13,6	synonymous|GSTE2|AGAP009194-RA|protein_coding|-|135Q|28598012C>T
sample76	3R	28598012	C	T	55095.1	0/1	33	24,9	synonymous|GSTE2|AGAP009194-RA|protein_coding|-|135Q|28598012C>T
sample74	3R	28598012	C	T	55095.1	0/1	27	18,9	synonymous|GSTE2|AGAP009194-RA|protein_coding|-|135Q|28598012C>T
sample83	3R	28598012	C	T	55095.1	0/1	39	29,10	synonymous|GSTE2|AGAP009194-RA|protein_coding|-|135Q|28598012C>T
sample91	3R	28598045	C	G	62295.2	0/1	17	12,5	synonymous|GSTE2|AGAP009194-RA|protein_coding|-|124S|28598045C>G
sample87	3R	28598045	C	G	62295.2	0/1	17	15,2	synonymous|GSTE2|AGAP009194-RA|protein_coding|-|124S|28598045C>G
sample41	3R	28598045	C	G	62295.2	0/1	25	21,4	synonymous|GSTE2|AGAP009194-RA|protein_coding|-|124S|28598045C>G
sample25_91	3R	28598045	C	G	62295.2	0/1	21	17,4	synonymous|GSTE2|AGAP009194-RA|protein_coding|-|124S|28598045C>G
sample48	3R	28598045	C	G	62295.2	0/1	23	20,3	synonymous|GSTE2|AGAP009194-RA|protein_coding|-|124S|28598045C>G
sample51	3R	28598045	C	G	62295.2	0/1	21	19,2	synonymous|GSTE2|AGAP009194-RA|protein_coding|-|124S|28598045C>G
sample35	3R	28598045	C	G	62295.2	0/1	16	14,2	synonymous|GSTE2|AGAP009194-RA|protein_coding|-|124S|28598045C>G
sample12	3R	28598045	C	G	62295.2	0/1	34	27,7	synonymous|GSTE2|AGAP009194-RA|protein_coding|-|124S|28598045C>G
sample27_62	3R	28598045	C	G	62295.2	0/1	453	270183	synonymous|GSTE2|AGAP009194-RA|protein_coding|-|124S|28598045C>G
sample10	3R	28598045	C	G	62295.2	0/1	13	11,2	synonymous|GSTE2|AGAP009194-RA|protein_coding|-|124S|28598045C>G
sample26_67	3R	28598045	C	G	62295.2	0/1	147	75,72	synonymous|GSTE2|AGAP009194-RA|protein_coding|-|124S|28598045C>G
sample85	3R	28598045	C	G	62295.2	0/1	74	65,9	synonymous|GSTE2|AGAP009194-RA|protein_coding|-|124S|28598045C>G
sample32	3R	28598045	C	G	62295.2	0/1	36	30,6	synonymous|GSTE2|AGAP009194-RA|protein_coding|-|124S|28598045C>G
sample65	3R	28598045	C	G	62295.2	0/1	1642	974668	synonymous|GSTE2|AGAP009194-RA|protein_coding|-|124S|28598045C>G
sample61	3R	28598045	C	G	62295.2	0/1	36	32,4	synonymous|GSTE2|AGAP009194-RA|protein_coding|-|124S|28598045C>G
sample63	3R	28598045	C	G	62295.2	0/1	1975	1001,974	synonymous|GSTE2|AGAP009194-RA|protein_coding|-|124S|28598045C>G
sample66	3R	28598045	C	G	62295.2	0/1	154	94,60	synonymous|GSTE2|AGAP009194-RA|protein_coding|-|124S|28598045C>G
sample70	3R	28598045	C	G	62295.2	0/1	18	15,3	synonymous|GSTE2|AGAP009194-RA|protein_coding|-|124S|28598045C>G
sample82	3R	28598045	C	G	62295.2	0/1	37	29,8	synonymous|GSTE2|AGAP009194-RA|protein_coding|-|124S|28598045C>G
sample46	3R	28598045	C	G	62295.2	0/1	34	30,4	synonymous|GSTE2|AGAP009194-RA|protein_coding|-|124S|28598045C>G
sample69	3R	28598045	C	G	62295.2	0/1	21	19,2	synonymous|GSTE2|AGAP009194-RA|protein_coding|-|124S|28598045C>G
sample76	3R	28598045	C	G	62295.2	0/1	33	27,6	synonymous|GSTE2|AGAP009194-RA|protein_coding|-|124S|28598045C>G
sample74	3R	28598045	C	G	62295.2	0/1	28	24,4	synonymous|GSTE2|AGAP009194-RA|protein_coding|-|124S|28598045C>G
sample83	3R	28598045	C	G	62295.2	0/1	38	27,11	synonymous|GSTE2|AGAP009194-RA|protein_coding|-|124S|28598045C>G
sample91	3R	28598057	G	C	37843.2	0/1	17	7,8	missense|GSTE2|AGAP009194-RA|protein_coding|-|120F>120L|28598057G>C
sample87	3R	28598057	G	C	37843.2	0/1	14	4,9	missense|GSTE2|AGAP009194-RA|protein_coding|-|120F>120L|28598057G>C
sample41	3R	28598057	G	C	37843.2	0/1	26	12,14	missense|GSTE2|AGAP009194-RA|protein_coding|-|120F>120L|28598057G>C
sample25_91	3R	28598057	G	C	37843.2	0/1	20	15,5	missense|GSTE2|AGAP009194-RA|protein_coding|-|120F>120L|28598057G>C
sample48	3R	28598057	G	C	37843.2	0/1	20	6,12	missense|GSTE2|AGAP009194-RA|protein_coding|-|120F>120L|28598057G>C
sample51	3R	28598057	G	C	37843.2	0/1	19	8,10	missense|GSTE2|AGAP009194-RA|protein_coding|-|120F>120L|28598057G>C
sample35	3R	28598057	G	C	37843.2	0/1	13	6,6	missense|GSTE2|AGAP009194-RA|protein_coding|-|120F>120L|28598057G>C
sample12	3R	28598057	G	C	37843.2	0/1	33	20,11	missense|GSTE2|AGAP009194-RA|protein_coding|-|120F>120L|28598057G>C
sample47	3R	28598057	G	C	37843.2	0/1	114	100,14	missense|GSTE2|AGAP009194-RA|protein_coding|-|120F>120L|28598057G>C
sample10	3R	28598057	G	C	37843.2	1/0	11	2,7	.
sample85	3R	28598057	G	C	37843.2	0/1	72	20,51	missense|GSTE2|AGAP009194-RA|protein_coding|-|120F>120L|28598057G>C
sample32	3R	28598057	G	C	37843.2	0/1	29	7,19	missense|GSTE2|AGAP009194-RA|protein_coding|-|120F>120L|28598057G>C
sample53	3R	28598057	G	C	37843.2	0/1	104	15,86	missense|GSTE2|AGAP009194-RA|protein_coding|-|120F>120L|28598057G>C
sample89	3R	28598057	G	C	37843.2	0/1	17	6,11	missense|GSTE2|AGAP009194-RA|protein_coding|-|120F>120L|28598057G>C
sample61	3R	28598057	G	C	37843.2	0/1	36	11,24	missense|GSTE2|AGAP009194-RA|protein_coding|-|120F>120L|28598057G>C
sample70	3R	28598057	G	C	37843.2	0/1	14	7,6	missense|GSTE2|AGAP009194-RA|protein_coding|-|120F>120L|28598057G>C
sample82	3R	28598057	G	C	37843.2	0/1	33	16,16	missense|GSTE2|AGAP009194-RA|protein_coding|-|120F>120L|28598057G>C
sample46	3R	28598057	G	C	37843.2	0/1	38	21,17	missense|GSTE2|AGAP009194-RA|protein_coding|-|120F>120L|28598057G>C
sample69	3R	28598057	G	C	37843.2	0/1	19	10,8	missense|GSTE2|AGAP009194-RA|protein_coding|-|120F>120L|28598057G>C
sample76	3R	28598057	G	C	37843.2	0/1	29	17,11	missense|GSTE2|AGAP009194-RA|protein_coding|-|120F>120L|28598057G>C
sample74	3R	28598057	G	C	37843.2	0/1	24	11,12	missense|GSTE2|AGAP009194-RA|protein_coding|-|120F>120L|28598057G>C
sample83	3R	28598057	G	C	37843.2	0/1	35	20,11	missense|GSTE2|AGAP009194-RA|protein_coding|-|120F>120L|28598057G>C
sample27_62	3R	28598057	G	T	37843.2	0/1	415	273125	missense|GSTE2|AGAP009194-RA|protein_coding|-|120F>120L|28598057G>T
sample10	3R	28598057	G	T	37843.2	0/1	11	2,2	missense|GSTE2|AGAP009194-RA|protein_coding|-|120F>120L|28598057G>T
sample26_67	3R	28598057	G	T	37843.2	0/1	145	70,64	missense|GSTE2|AGAP009194-RA|protein_coding|-|120F>120L|28598057G>T
sample63	3R	28598057	G	T	37843.2	0/1	1811	930866	missense|GSTE2|AGAP009194-RA|protein_coding|-|120F>120L|28598057G>T
sample91	3R	28598060	C	T	56947.6	0/1	17	13,4	synonymous|GSTE2|AGAP009194-RA|protein_coding|-|119L|28598060C>T
sample87	3R	28598060	C	T	56947.6	0/1	16	15,1	@28598062
sample41	3R	28598060	C	T	56947.6	0/1	29	24,5	@28598062
sample25_91	3R	28598060	C	T	56947.6	0/1	20	16,4	@28598062
sample48	3R	28598060	C	T	56947.6	0/1	22	19,3	synonymous|GSTE2|AGAP009194-RA|protein_coding|-|119L|28598060C>T
sample51	3R	28598060	C	T	56947.6	0/1	22	20,2	@28598062
sample35	3R	28598060	C	T	56947.6	0/1	17	15,2	@28598062
sample12	3R	28598060	C	T	56947.6	0/1	36	27,9	@28598062
sample27_62	3R	28598060	C	T	56947.6	0/1	481	302179	synonymous|GSTE2|AGAP009194-RA|protein_coding|-|119L|28598060C>T
sample10	3R	28598060	C	T	56947.6	0/1	13	11,2	@28598062
sample26_67	3R	28598060	C	T	56947.6	0/1	158	87,71	@28598062
sample85	3R	28598060	C	T	56947.6	0/1	78	71,7	@28598062
sample32	3R	28598060	C	T	56947.6	0/1	36	31,5	@28598062
sample65	3R	28598060	C	T	56947.6	0/1	1711	1057,654	@28598062
sample61	3R	28598060	C	T	56947.6	0/1	37	33,4	@28598062
sample63	3R	28598060	C	T	56947.6	0/1	2021	1053,968	synonymous|GSTE2|AGAP009194-RA|protein_coding|-|119L|28598060C>T
sample66	3R	28598060	C	T	56947.6	0/1	164	108,56	@28598062
sample70	3R	28598060	C	T	56947.6	0/1	18	16,2	@28598062
sample82	3R	28598060	C	T	56947.6	0/1	39	32,7	@28598062
sample46	3R	28598060	C	T	56947.6	0/1	43	39,4	@28598062
sample69	3R	28598060	C	T	56947.6	0/1	22	20,2	@28598062
sample76	3R	28598060	C	T	56947.6	0/1	35	27,8	@28598062
sample74	3R	28598060	C	T	56947.6	0/1	27	23,4	@28598062
sample83	3R	28598060	C	T	56947.6	0/1	35	26,9	@28598062
sample87	3R	28598062	G	C	59181.4	0/1	16	14,2	missense|GSTE2|AGAP009194-RA|protein_coding|-|119L>119V|28598060C>T+28598062G>C
sample41	3R	28598062	G	C	59181.4	0/1	29	22,7	missense|GSTE2|AGAP009194-RA|protein_coding|-|119L>119V|28598060C>T+28598062G>C
sample25_91	3R	28598062	G	C	59181.4	0/1	19	13,6	missense|GSTE2|AGAP009194-RA|protein_coding|-|119L>119V|28598060C>T+28598062G>C
sample51	3R	28598062	G	C	59181.4	0/1	23	16,7	missense|GSTE2|AGAP009194-RA|protein_coding|-|119L>119V|28598060C>T+28598062G>C
sample35	3R	28598062	G	C	59181.4	0/1	17	14,3	missense|GSTE2|AGAP009194-RA|protein_coding|-|119L>119V|28598060C>T+28598062G>C
sample12	3R	28598062	G	C	59181.4	0/1	36	23,13	missense|GSTE2|AGAP009194-RA|protein_coding|-|119L>119V|28598060C>T+28598062G>C
sample47	3R	28598062	G	C	59181.4	0/1	125	29,96	missense|GSTE2|AGAP009194-RA|protein_coding|-|119L>119V|28598062G>C
sample10	3R	28598062	G	C	59181.4	0/1	12	9,3	missense|GSTE2|AGAP009194-RA|protein_coding|-|119L>119V|28598060C>T+28598062G>C
sample26_67	3R	28598062	G	C	59181.4	0/1	155	138,17	missense|GSTE2|AGAP009194-RA|protein_coding|-|119L>119V|28598060C>T+28598062G>C
sample85	3R	28598062	G	C	59181.4	0/1	78	69,9	missense|GSTE2|AGAP009194-RA|protein_coding|-|119L>119V|28598060C>T+28598062G>C
sample32	3R	28598062	G	C	59181.4	0/1	39	34,5	missense|GSTE2|AGAP009194-RA|protein_coding|-|119L>119V|28598060C>T+28598062G>C
sample65	3R	28598062	G	C	59181.4	0/1	1684	654,1030	missense|GSTE2|AGAP009194-RA|protein_coding|-|119L>119V|28598060C>T+28598062G>C
sample89	3R	28598062	G	C	59181.4	0/1	20	15,5	missense|GSTE2|AGAP009194-RA|protein_coding|-|119L>119V|28598062G>C
sample61	3R	28598062	G	C	59181.4	0/1	37	32,5	missense|GSTE2|AGAP009194-RA|protein_coding|-|119L>119V|28598060C>T+28598062G>C
sample64	3R	28598062	G	C	59181.4	1/1	419	8411	missense|GSTE2|AGAP009194-RA|protein_coding|-|119L>119V|28598062G>C
sample66	3R	28598062	G	C	59181.4	0/1	160	63,97	missense|GSTE2|AGAP009194-RA|protein_coding|-|119L>119V|28598060C>T+28598062G>C
sample70	3R	28598062	G	C	59181.4	0/1	17	10,7	missense|GSTE2|AGAP009194-RA|protein_coding|-|119L>119V|28598060C>T+28598062G>C
sample82	3R	28598062	G	C	59181.4	0/1	39	27,12	missense|GSTE2|AGAP009194-RA|protein_coding|-|119L>119V|28598060C>T+28598062G>C
sample46	3R	28598062	G	C	59181.4	0/1	43	24,19	missense|GSTE2|AGAP009194-RA|protein_coding|-|119L>119V|28598060C>T+28598062G>C
sample69	3R	28598062	G	C	59181.4	0/1	22	16,6	missense|GSTE2|AGAP009194-RA|protein_coding|-|119L>119V|28598060C>T+28598062G>C
sample76	3R	28598062	G	C	59181.4	0/1	35	25,10	missense|GSTE2|AGAP009194-RA|protein_coding|-|119L>119V|28598060C>T+28598062G>C
sample74	3R	28598062	G	C	59181.4	0/1	28	19,9	missense|GSTE2|AGAP009194-RA|protein_coding|-|119L>119V|28598060C>T+28598062G>C
sample83	3R	28598062	G	C	59181.4	0/1	34	21,13	missense|GSTE2|AGAP009194-RA|protein_coding|-|119L>119V|28598060C>T+28598062G>C
sample53	3R	28598166	A	G	158.624	0/1	107	88,19	missense|GSTE2|AGAP009194-RA|protein_coding|-|114I>114T|28598166A>G
sample91	Mt	1456	G	A	1590770	1/1	298	298	synonymous|COX1|AGAP028364-RA|protein_coding|+|11K|1456G>A
sample87	Mt	1456	G	A	1590770	1/1	46	0,46	synonymous|COX1|AGAP028364-RA|protein_coding|+|11K|1456G>A
sample41	Mt	1456	G	A	1590770	1/1	132	132	synonymous|COX1|AGAP028364-RA|protein_coding|+|11K|1456G>A
sample25_91	Mt	1456	G	A	1590770	1/1	1040	0,1040	synonymous|COX1|AGAP028364-RA|protein_coding|+|11K|1456G>A
sample48	Mt	1456	G	A	1590770	1/1	121	1120	synonymous|COX1|AGAP028364-RA|protein_coding|+|11K|1456G>A
sample51	Mt	1456	G	A	1590770	1/1	4772	3,4769	synonymous|COX1|AGAP028364-RA|protein_coding|+|11K|1456G>A
sample35	Mt	1456	G	A	1590770	1/1	84	0,84	synonymous|COX1|AGAP028364-RA|protein_coding|+|11K|1456G>A
sample12	Mt	1456	G	A	1590770	1/1	2758	1,2757	synonymous|COX1|AGAP028364-RA|protein_coding|+|11K|1456G>A
sample3	Mt	1456	G	A	1590770	1/1	159	1158	synonymous|COX1|AGAP028364-RA|protein_coding|+|11K|1456G>A
sample47	Mt	1456	G	A	1590770	1/1	1928	0,1928	synonymous|COX1|AGAP028364-RA|protein_coding|+|11K|1456G>A
sample27_62	Mt	1456	G	A	1590770	1/1	1449	0,1449	synonymous|COX1|AGAP028364-RA|protein_coding|+|11K|1456G>A
sample10	Mt	1456	G	A	1590770	1/1	73	0,73	synonymous|COX1|AGAP028364-RA|protein_coding|+|11K|1456G>A
sample67	Mt	1456	G	A	1590770	1/1	54	0,54	synonymous|COX1|AGAP028364-RA|protein_coding|+|11K|1456G>A
sample26_67	Mt	1456	G	A	1590770	1/1	12354	5,12349	synonymous|COX1|AGAP028364-RA|protein_coding|+|11K|1456G>A
sample85	Mt	1456	G	A	1590770	1/1	3092	1,3091	synonymous|COX1|AGAP028364-RA|protein_coding|+|11K|1456G>A
sample32	Mt	1456	G	A	1590770	1/1	1864	1,1863	synonymous|COX1|AGAP028364-RA|protein_coding|+|11K|1456G>A
sample65	Mt	1456	G	A	1590770	1/1	294	294	synonymous|COX1|AGAP028364-RA|protein_coding|+|11K|1456G>A
sample53	Mt	1456	G	A	1590770	1/1	129	129	synonymous|COX1|AGAP028364-RA|protein_coding|+|11K|1456G>A
sample89	Mt	1456	G	A	1590770	1/1	583	583	synonymous|COX1|AGAP028364-RA|protein_coding|+|11K|1456G>A
sample57	Mt	1456	G	A	1590770	1/1	116	116	synonymous|COX1|AGAP028364-RA|protein_coding|+|11K|1456G>A
sample61	Mt	1456	G	A	1590770	1/1	372	372	synonymous|COX1|AGAP028364-RA|protein_coding|+|11K|1456G>A
sample63	Mt	1456	G	A	1590770	1/1	1065	1,1064	synonymous|COX1|AGAP028364-RA|protein_coding|+|11K|1456G>A
sample64	Mt	1456	G	A	1590770	1/1	2297	1,2296	synonymous|COX1|AGAP028364-RA|protein_coding|+|11K|1456G>A
sample66	Mt	1456	G	A	1590770	1/1	586	586	synonymous|COX1|AGAP028364-RA|protein_coding|+|11K|1456G>A
sample70	Mt	1456	G	A	1590770	1/1	366	366	synonymous|COX1|AGAP028364-RA|protein_coding|+|11K|1456G>A
sample82	Mt	1456	G	A	1590770	1/1	217	217	synonymous|COX1|AGAP028364-RA|protein_coding|+|11K|1456G>A
sample46	Mt	1456	G	A	1590770	1/1	15279	7,15272	synonymous|COX1|AGAP028364-RA|protein_coding|+|11K|1456G>A
sample69	Mt	1456	G	A	1590770	1/1	151	151	synonymous|COX1|AGAP028364-RA|protein_coding|+|11K|1456G>A
sample76	Mt	1456	G	A	1590770	1/1	1107	0,1107	synonymous|COX1|AGAP028364-RA|protein_coding|+|11K|1456G>A
sample74	Mt	1456	G	A	1590770	1/1	2092	1,2091	synonymous|COX1|AGAP028364-RA|protein_coding|+|11K|1456G>A
sample79	Mt	1456	G	A	1590770	1/1	38	0,38	synonymous|COX1|AGAP028364-RA|protein_coding|+|11K|1456G>A
sample83	Mt	1456	G	A	1590770	1/1	579	579	synonymous|COX1|AGAP028364-RA|protein_coding|+|11K|1456G>A
sample87	Mt	1489	T	A	183512	0/1	41	34,3	synonymous|COX1|AGAP028364-RA|protein_coding|+|22A|1489T>A
sample41	Mt	1489	T	A	183512	0/1	127	92,18	synonymous|COX1|AGAP028364-RA|protein_coding|+|22A|1489T>A
sample25_91	Mt	1489	T	A	183512	0/1	1021	181715	synonymous|COX1|AGAP028364-RA|protein_coding|+|22A|1489T>A
sample48	Mt	1489	T	A	183512	0/1	120	99,19	synonymous|COX1|AGAP028364-RA|protein_coding|+|22A|1489T>A
sample3	Mt	1489	T	A	183512	0/1	141	127,13	synonymous|COX1|AGAP028364-RA|protein_coding|+|22A|1489T>A
sample47	Mt	1489	T	A	183512	0/1	1819	1128,670	synonymous|COX1|AGAP028364-RA|protein_coding|+|22A|1489T>A
sample27_62	Mt	1489	T	A	183512	0/1	1394	554821	synonymous|COX1|AGAP028364-RA|protein_coding|+|22A|1489T>A
sample67	Mt	1489	T	A	183512	0/1	46	31,11	synonymous|COX1|AGAP028364-RA|protein_coding|+|22A|1489T>A
sample85	Mt	1489	T	A	183512	0/1	2998	422,2547	synonymous|COX1|AGAP028364-RA|protein_coding|+|22A|1489T>A
sample65	Mt	1489	T	A	183512	0/1	260	189,57	synonymous|COX1|AGAP028364-RA|protein_coding|+|22A|1489T>A
sample53	Mt	1489	T	A	183512	0/1	119	77,28	synonymous|COX1|AGAP028364-RA|protein_coding|+|22A|1489T>A
sample89	Mt	1489	T	A	183512	0/1	535	306121	synonymous|COX1|AGAP028364-RA|protein_coding|+|22A|1489T>A
sample63	Mt	1489	T	A	183512	0/1	1030	258618	synonymous|COX1|AGAP028364-RA|protein_coding|+|22A|1489T>A
sample70	Mt	1489	T	A	183512	0/1	345	210130	synonymous|COX1|AGAP028364-RA|protein_coding|+|22A|1489T>A
sample82	Mt	1489	T	A	183512	0/1	212	159,34	synonymous|COX1|AGAP028364-RA|protein_coding|+|22A|1489T>A
sample79	Mt	1489	T	A	183512	0/1	34	30,3	synonymous|COX1|AGAP028364-RA|protein_coding|+|22A|1489T>A
sample83	Mt	1489	T	A	183512	0/1	488	130,22	synonymous|COX1|AGAP028364-RA|protein_coding|+|22A|1489T>A
sample32	Mt	1489	T	C	183512	0/1	1592	318,1212	synonymous|COX1|AGAP028364-RA|protein_coding|+|22A|1489T>C
sample76	Mt	1489	T	C	183512	0/1	907	141748	synonymous|COX1|AGAP028364-RA|protein_coding|+|22A|1489T>C
sample74	Mt	1489	T	C	183512	0/1	1896	786,1018	synonymous|COX1|AGAP028364-RA|protein_coding|+|22A|1489T>C
sample91	Mt	1493	G	T	195457	0/1	258	213,32	missense|COX1|AGAP028364-RA|protein_coding|+|24A>24S|1493G>T
sample87	Mt	1493	G	T	195457	0/1	38	33,5	missense|COX1|AGAP028364-RA|protein_coding|+|24A>24S|1493G>T
sample41	Mt	1493	G	T	195457	0/1	123	69,27	missense|COX1|AGAP028364-RA|protein_coding|+|24A>24S|1493G>T+1495TGGAATAG>AGGAATAG
sample25_91	Mt	1493	G	T	195457	0/1	932	138674	missense|COX1|AGAP028364-RA|protein_coding|+|24A>24S|1493G>T+1495TGGAATAG>AGGAATAG
sample48	Mt	1493	G	T	195457	0/1	115	88,25	missense|COX1|AGAP028364-RA|protein_coding|+|24A>24S|1493G>T+1495TGGAATAG>AGGAATAG
sample35	Mt	1493	G	T	195457	0/1	80	71,9	missense|COX1|AGAP028364-RA|protein_coding|+|24A>24S|1493G>T
sample3	Mt	1493	G	T	195457	0/1	148	134,14	missense|COX1|AGAP028364-RA|protein_coding|+|24A>24S|1493G>T
sample47	Mt	1493	G	T	195457	0/1	1728	851841	missense|COX1|AGAP028364-RA|protein_coding|+|24A>24S|1493G>T+1495TGGAATAG>AGGAATAG
sample27_62	Mt	1493	G	T	195457	0/1	1309	382872	missense|COX1|AGAP028364-RA|protein_coding|+|24A>24S|1493G>T+1495TGGAATAG>AGGAATAG
sample10	Mt	1493	G	T	195457	0/1	65	49,16	missense|COX1|AGAP028364-RA|protein_coding|+|24A>24S|1493G>T+1495TGGAATAG>AGGAATAG
sample67	Mt	1493	G	T	195457	0/1	40	30,9	missense|COX1|AGAP028364-RA|protein_coding|+|24A>24S|1493G>T+1495TGGAATAG>AGGAATAG
sample85	Mt	1493	G	T	195457	0/1	2766	388,2351	missense|COX1|AGAP028364-RA|protein_coding|+|24A>24S|1493G>T+1495TGGAATAG>AGGAATAG
sample65	Mt	1493	G	T	195457	0/1	258	177,69	missense|COX1|AGAP028364-RA|protein_coding|+|24A>24S|1493G>T+1495TGGAATAG>AGGAATAG
sample53	Mt	1493	G	T	195457	0/1	113	76,37	missense|COX1|AGAP028364-RA|protein_coding|+|24A>24S|1493G>T+1495TGGAATAG>AGGAATAG
sample89	Mt	1493	G	T	195457	0/1	511	395,64	missense|COX1|AGAP028364-RA|protein_coding|+|24A>24S|1493G>T
sample57	Mt	1493	G	T	195457	0/1	99	85,13	missense|COX1|AGAP028364-RA|protein_coding|+|24A>24S|1493G>T
sample61	Mt	1493	G	T	195457	0/1	351	303,42	missense|COX1|AGAP028364-RA|protein_coding|+|24A>24S|1493G>T
sample63	Mt	1493	G	T	195457	0/1	978	231595	missense|COX1|AGAP028364-RA|protein_coding|+|24A>24S|1493G>T+1495TGGAATAG>AGGAATAG
sample64	Mt	1493	G	T	195457	0/1	2124	971,1143	missense|COX1|AGAP028364-RA|protein_coding|+|24A>24S|1493G>T+1495TGGAATAG>AGGAATAG
sample70	Mt	1493	G	T	195457	0/1	343	198138	missense|COX1|AGAP028364-RA|protein_coding|+|24A>24S|1493G>T+1495TGGAATAG>AGGAATAG
sample82	Mt	1493	G	T	195457	0/1	203	147,51	missense|COX1|AGAP028364-RA|protein_coding|+|24A>24S|1493G>T+1495TGGAATAG>AGGAATAG
sample69	Mt	1493	G	T	195457	0/1	135	103,29	missense|COX1|AGAP028364-RA|protein_coding|+|24A>24S|1493G>T+1495TGGAATAG>AGGAATAG
sample74	Mt	1493	G	T	195457	0/1	1252	983129	missense|COX1|AGAP028364-RA|protein_coding|+|24A>24S|1493G>T
sample79	Mt	1493	G	T	195457	0/1	36	26,10	missense|COX1|AGAP028364-RA|protein_coding|+|24A>24S|1493G>T+1495TGGAATAG>AGGAATAG
sample83	Mt	1493	G	T	195457	0/1	239	190,44	missense|COX1|AGAP028364-RA|protein_coding|+|24A>24S|1493G>T+1495TGGAATAG>AGGAATAG
sample91	Mt	1495	TGGAATAG	TGGAATAA	696506	0/1	134	73,29	missense|COX1|AGAP028364-RA|protein_coding|+|27V>27I|1495TGGAATAG>TGGAATAA+1504A>T
sample87	Mt	1495	TGGAATAG	TGGAATAA	696506	0/1	35	22,6	missense|COX1|AGAP028364-RA|protein_coding|+|27V>27I|1495TGGAATAG>TGGAATAA+1504A>T
sample35	Mt	1495	TGGAATAG	TGGAATAA	696506	0/1	70	50,12	missense|COX1|AGAP028364-RA|protein_coding|+|27V>27I|1495TGGAATAG>TGGAATAA+1504A>T
sample12	Mt	1495	TGGAATAG	TGGAATAA	696506	0/1	221	136,40	missense|COX1|AGAP028364-RA|protein_coding|+|27V>27I|1495TGGAATAG>TGGAATAA
sample3	Mt	1495	TGGAATAG	TGGAATAA	696506	0/1	138	116,13	missense|COX1|AGAP028364-RA|protein_coding|+|27V>27I|1495TGGAATAG>TGGAATAA+1504A>T
sample85	Mt	1495	TGGAATAG	TGGAATAA	696506	1/0	2280	110254	.
sample89	Mt	1495	TGGAATAG	TGGAATAA	696506	0/1	405	64178	missense|COX1|AGAP028364-RA|protein_coding|+|27V>27I|1495TGGAATAG>TGGAATAA+1504A>T
sample57	Mt	1495	TGGAATAG	TGGAATAA	696506	0/1	97	45,38	missense|COX1|AGAP028364-RA|protein_coding|+|27V>27I|1495TGGAATAG>TGGAATAA+1504A>C
sample61	Mt	1495	TGGAATAG	TGGAATAA	696506	0/1	292	125132	missense|COX1|AGAP028364-RA|protein_coding|+|27V>27I|1495TGGAATAG>TGGAATAA+1504A>C
sample64	Mt	1495	TGGAATAG	TGGAATAA	696506	1/0	2052	115782	.
sample66	Mt	1495	TGGAATAG	TGGAATAA	696506	0/1	499	413,47	missense|COX1|AGAP028364-RA|protein_coding|+|27V>27I|1495TGGAATAG>TGGAATAA+1504A>T
sample46	Mt	1495	TGGAATAG	TGGAATAA	696506	1/1	12297	90,12159	missense|COX1|AGAP028364-RA|protein_coding|+|27V>27I|1495TGGAATAG>TGGAATAA+1504A>C
sample74	Mt	1495	TGGAATAG	TGGAATAA	696506	0/1	1371	156,1064	missense|COX1|AGAP028364-RA|protein_coding|+|27V>27I|1495TGGAATAG>TGGAATAA+1504A>C
sample41	Mt	1495	TGGAATAG	AGGAATAG	696506	0/1	106	50,20	@1493
sample25_91	Mt	1495	TGGAATAG	AGGAATAG	696506	0/1	812	135576	@1493
sample48	Mt	1495	TGGAATAG	AGGAATAG	696506	0/1	101	66,22	@1493
sample47	Mt	1495	TGGAATAG	AGGAATAG	696506	0/1	1550	437646	@1493
sample27_62	Mt	1495	TGGAATAG	AGGAATAG	696506	0/1	1065	317596	@1493
sample10	Mt	1495	TGGAATAG	AGGAATAG	696506	0/1	65	38,16	@1493
sample67	Mt	1495	TGGAATAG	AGGAATAG	696506	0/1	36	20,9	@1493
sample85	Mt	1495	TGGAATAG	AGGAATAG	696506	0/1	2280	110,1886	@1493
sample65	Mt	1495	TGGAATAG	AGGAATAG	696506	0/1	224	137,52	@1493
sample53	Mt	1495	TGGAATAG	AGGAATAG	696506	0/1	95	58,15	@1493
sample63	Mt	1495	TGGAATAG	AGGAATAG	696506	0/1	814	310458	@1493
sample64	Mt	1495	TGGAATAG	AGGAATAG	696506	0/1	2052	115,1120	@1493
sample70	Mt	1495	TGGAATAG	AGGAATAG	696506	0/1	310	162119	@1493
sample82	Mt	1495	TGGAATAG	AGGAATAG	696506	0/1	175	102,35	@1493
sample69	Mt	1495	TGGAATAG	AGGAATAG	696506	0/1	130	89,23	@1493
sample76	Mt	1495	TGGAATAG	AGGAATAG	696506	0/1	140	106,17	synonymous|COX1|AGAP028364-RA|protein_coding|+|24A|1495TGGAATAG>AGGAATAG
sample79	Mt	1495	TGGAATAG	AGGAATAG	696506	0/1	34	22,8	@1493
sample83	Mt	1495	TGGAATAG	AGGAATAG	696506	0/1	141	76,40	@1493
sample41	Mt	1504	A	C	499453	0/1	131	97,14	synonymous|COX1|AGAP028364-RA|protein_coding|+|27V|1504A>C
sample53	Mt	1504	A	C	499453	0/1	115	84,20	synonymous|COX1|AGAP028364-RA|protein_coding|+|27V|1504A>C
sample57	Mt	1504	A	C	499453	0/1	96	58,23	@1495
sample61	Mt	1504	A	C	499453	0/1	344	148126	@1495
sample46	Mt	1504	A	C	499453	1/1	13508	134,11786	@1495
sample74	Mt	1504	A	C	499453	0/1	1857	305999	@1495
sample91	Mt	1504	A	T	499453	0/1	248	115127	@1495
sample87	Mt	1504	A	T	499453	0/1	36	29,6	@1495
sample48	Mt	1504	A	T	499453	0/1	120	90,28	synonymous|COX1|AGAP028364-RA|protein_coding|+|27V|1504A>T
sample35	Mt	1504	A	T	499453	0/1	80	60,16	@1495
sample3	Mt	1504	A	T	499453	0/1	133	117,11	@1495
sample47	Mt	1504	A	T	499453	0/1	1677	1272,308	synonymous|COX1|AGAP028364-RA|protein_coding|+|27V|1504A>T
sample27_62	Mt	1504	A	T	499453	0/1	1246	975184	synonymous|COX1|AGAP028364-RA|protein_coding|+|27V|1504A>T
sample10	Mt	1504	A	T	499453	0/1	64	53,9	synonymous|COX1|AGAP028364-RA|protein_coding|+|27V|1504A>T
sample67	Mt	1504	A	T	499453	0/1	38	29,6	synonymous|COX1|AGAP028364-RA|protein_coding|+|27V|1504A>T
sample89	Mt	1504	A	T	499453	0/1	539	165272	@1495
sample64	Mt	1504	A	T	499453	0/1	2115	1214,888	synonymous|COX1|AGAP028364-RA|protein_coding|+|27V|1504A>T
sample66	Mt	1504	A	T	499453	0/1	493	422,57	@1495
sample82	Mt	1504	A	T	499453	0/1	202	147,42	synonymous|COX1|AGAP028364-RA|protein_coding|+|27V|1504A>T
sample69	Mt	1504	A	T	499453	0/1	140	114,23	synonymous|COX1|AGAP028364-RA|protein_coding|+|27V|1504A>T
sample79	Mt	1504	A	T	499453	0/1	36	31,3	synonymous|COX1|AGAP028364-RA|protein_coding|+|27V|1504A>T
sample25_91	Mt	1504	A	G	499453	0/1	916	681129	synonymous|COX1|AGAP028364-RA|protein_coding|+|27V|1504A>G
sample85	Mt	1504	A	G	499453	0/1	2775	1252,1055	synonymous|COX1|AGAP028364-RA|protein_coding|+|27V|1504A>G
sample85	Mt	1507	GACATCTT	AACATCTT	479429	0/1	2674	2078,310	synonymous|COX1|AGAP028364-RA|protein_coding|+|28G|1507GACATCTT>AACATCTT
sample65	Mt	1507	GACATCTT	AACATCTT	479429	0/1	245	172,23	synonymous|COX1|AGAP028364-RA|protein_coding|+|28G|1507GACATCTT>AACATCTT
sample70	Mt	1507	GACATCTT	AACATCTT	479429	0/1	325	202,91	synonymous|COX1|AGAP028364-RA|protein_coding|+|28G|1507GACATCTT>AACATCTT
sample76	Mt	1507	GACATCTT	AACATCTT	479429	0/1	156	92,39	synonymous|COX1|AGAP028364-RA|protein_coding|+|28G|1507GACATCTT>AACATCTT
sample91	Mt	1519	A	T	666555	0/1	300	213,87	missense|COX1|AGAP028364-RA|protein_coding|+|32R>32S|1519A>T
sample87	Mt	1519	A	T	666555	0/1	36	28,7	missense|COX1|AGAP028364-RA|protein_coding|+|32R>32S|1519A>T
sample41	Mt	1519	A	T	666555	0/1	126	96,29	missense|COX1|AGAP028364-RA|protein_coding|+|32R>32S|1519A>T
sample25_91	Mt	1519	A	T	666555	0/1	981	184790	missense|COX1|AGAP028364-RA|protein_coding|+|32R>32S|1519A>T
sample48	Mt	1519	A	T	666555	0/1	126	102,24	missense|COX1|AGAP028364-RA|protein_coding|+|32R>32S|1519A>T
sample35	Mt	1519	A	T	666555	0/1	82	68,14	missense|COX1|AGAP028364-RA|protein_coding|+|32R>32S|1519A>T
sample3	Mt	1519	A	T	666555	0/1	142	121,21	missense|COX1|AGAP028364-RA|protein_coding|+|32R>32S|1519A>T
sample47	Mt	1519	A	T	666555	0/1	1823	822784	missense|COX1|AGAP028364-RA|protein_coding|+|32R>32S|1519A>T
sample27_62	Mt	1519	A	T	666555	0/1	1390	530854	missense|COX1|AGAP028364-RA|protein_coding|+|32R>32S|1519A>T
sample10	Mt	1519	A	T	666555	0/1	76	58,18	missense|COX1|AGAP028364-RA|protein_coding|+|32R>32S|1519A>T
sample67	Mt	1519	A	T	666555	0/1	49	35,13	missense|COX1|AGAP028364-RA|protein_coding|+|32R>32S|1519A>T
sample85	Mt	1519	A	T	666555	0/1	2976	350,2622	missense|COX1|AGAP028364-RA|protein_coding|+|32R>32S|1519A>T
sample65	Mt	1519	A	T	666555	0/1	274	191,80	missense|COX1|AGAP028364-RA|protein_coding|+|32R>32S|1519A>T
sample53	Mt	1519	A	T	666555	0/1	124	110,14	missense|COX1|AGAP028364-RA|protein_coding|+|32R>32S|1519A>T
sample89	Mt	1519	A	T	666555	0/1	540	407122	missense|COX1|AGAP028364-RA|protein_coding|+|32R>32S|1519A>T
sample57	Mt	1519	A	T	666555	0/1	100	62,38	missense|COX1|AGAP028364-RA|protein_coding|+|32R>32S|1519A>T
sample61	Mt	1519	A	T	666555	0/1	363	197162	missense|COX1|AGAP028364-RA|protein_coding|+|32R>32S|1519A>T
sample63	Mt	1519	A	T	666555	0/1	1042	402634	missense|COX1|AGAP028364-RA|protein_coding|+|32R>32S|1519A>T
sample64	Mt	1519	A	T	666555	0/1	2164	1357,805	missense|COX1|AGAP028364-RA|protein_coding|+|32R>32S|1519A>T
sample66	Mt	1519	A	T	666555	0/1	519	444,75	missense|COX1|AGAP028364-RA|protein_coding|+|32R>32S|1519A>T
sample70	Mt	1519	A	T	666555	0/1	350	201141	missense|COX1|AGAP028364-RA|protein_coding|+|32R>32S|1519A>T
sample82	Mt	1519	A	T	666555	0/1	223	162,61	missense|COX1|AGAP028364-RA|protein_coding|+|32R>32S|1519A>T
sample46	Mt	1519	A	T	666555	1/1	14081	1655,12425	missense|COX1|AGAP028364-RA|protein_coding|+|32R>32S|1519A>T
sample69	Mt	1519	A	T	666555	0/1	157	128,29	missense|COX1|AGAP028364-RA|protein_coding|+|32R>32S|1519A>T
sample74	Mt	1519	A	T	666555	0/1	1963	694,1255	missense|COX1|AGAP028364-RA|protein_coding|+|32R>32S|1519A>T
sample79	Mt	1519	A	T	666555	0/1	39	33,5	missense|COX1|AGAP028364-RA|protein_coding|+|32R>32S|1519A>T
sample25_91	Mt	1522	C	G	275980	1/0	971	117726	.
sample48	Mt	1522	C	G	275980	0/1	111	70,24	missense|COX1|AGAP028364-RA|protein_coding|+|33I>33M|1522C>G
sample3	Mt	1522	C	G	275980	0/1	144	121,15	missense|COX1|AGAP028364-RA|protein_coding|+|33I>33M|1522C>G
sample47	Mt	1522	C	G	275980	0/1	1832	481831	missense|COX1|AGAP028364-RA|protein_coding|+|33I>33M|1522C>G
sample27_62	Mt	1522	C	G	275980	0/1	1372	351809	missense|COX1|AGAP028364-RA|protein_coding|+|33I>33M|1522C>G
sample10	Mt	1522	C	G	275980	0/1	73	42,18	missense|COX1|AGAP028364-RA|protein_coding|+|33I>33M|1522C>G
sample67	Mt	1522	C	G	275980	0/1	42	22,10	missense|COX1|AGAP028364-RA|protein_coding|+|33I>33M|1522C>G
sample85	Mt	1522	C	G	275980	0/1	2833	353,2401	missense|COX1|AGAP028364-RA|protein_coding|+|33I>33M|1522C>G
sample65	Mt	1522	C	G	275980	0/1	265	152,73	missense|COX1|AGAP028364-RA|protein_coding|+|33I>33M|1522C>G
sample61	Mt	1522	C	G	275980	0/1	338	257,40	missense|COX1|AGAP028364-RA|protein_coding|+|33I>33M|1522C>G
sample63	Mt	1522	C	G	275980	0/1	1025	210643	missense|COX1|AGAP028364-RA|protein_coding|+|33I>33M|1522C>G
sample64	Mt	1522	C	G	275980	1/0	2127	150,1202	.
sample70	Mt	1522	C	G	275980	0/1	349	173141	missense|COX1|AGAP028364-RA|protein_coding|+|33I>33M|1522C>G
sample82	Mt	1522	C	G	275980	0/1	205	112,47	missense|COX1|AGAP028364-RA|protein_coding|+|33I>33M|1522C>G
sample69	Mt	1522	C	G	275980	0/1	149	94,32	missense|COX1|AGAP028364-RA|protein_coding|+|33I>33M|1522C>G
sample79	Mt	1522	C	G	275980	0/1	36	22,10	missense|COX1|AGAP028364-RA|protein_coding|+|33I>33M|1522C>G
sample83	Mt	1522	C	G	275980	0/1	163	89,42	missense|COX1|AGAP028364-RA|protein_coding|+|33I>33M|1522C>G
sample91	Mt	1522	C	T	275980	0/1	254	99,42	synonymous|COX1|AGAP028364-RA|protein_coding|+|33I|1522C>T
sample87	Mt	1522	C	T	275980	0/1	35	20,8	synonymous|COX1|AGAP028364-RA|protein_coding|+|33I|1522C>T
sample41	Mt	1522	C	T	275980	0/1	128	51,47	synonymous|COX1|AGAP028364-RA|protein_coding|+|33I|1522C>T
sample25_91	Mt	1522	C	T	275980	0/1	971	117124	synonymous|COX1|AGAP028364-RA|protein_coding|+|33I|1522C>T
sample35	Mt	1522	C	T	275980	0/1	71	50,11	synonymous|COX1|AGAP028364-RA|protein_coding|+|33I|1522C>T
sample12	Mt	1522	C	T	275980	0/1	252	148,53	synonymous|COX1|AGAP028364-RA|protein_coding|+|33I|1522C>T
sample32	Mt	1522	C	T	275980	0/1	1751	274,1447	synonymous|COX1|AGAP028364-RA|protein_coding|+|33I|1522C>T
sample53	Mt	1522	C	T	275980	0/1	116	55,41	synonymous|COX1|AGAP028364-RA|protein_coding|+|33I|1522C>T
sample89	Mt	1522	C	T	275980	0/1	472	102200	synonymous|COX1|AGAP028364-RA|protein_coding|+|33I|1522C>T
sample57	Mt	1522	C	T	275980	0/1	99	66,17	synonymous|COX1|AGAP028364-RA|protein_coding|+|33I|1522C>T
sample64	Mt	1522	C	T	275980	0/1	2127	150740	synonymous|COX1|AGAP028364-RA|protein_coding|+|33I|1522C>T
sample66	Mt	1522	C	T	275980	0/1	504	423,57	synonymous|COX1|AGAP028364-RA|protein_coding|+|33I|1522C>T
sample76	Mt	1522	C	T	275980	0/1	1032	126872	synonymous|COX1|AGAP028364-RA|protein_coding|+|33I|1522C>T
sample74	Mt	1522	C	T	275980	0/1	1535	173,1202	synonymous|COX1|AGAP028364-RA|protein_coding|+|33I|1522C>T
sample41	Mt	1523	C	T	54899.3	0/1	135	95,34	missense|COX1|AGAP028364-RA|protein_coding|+|34L>34F|1523C>T+1525A>T
sample25_91	Mt	1523	C	T	54899.3	0/1	981	842134	missense|COX1|AGAP028364-RA|protein_coding|+|34L>34F|1523C>T+1525A>T
sample12	Mt	1523	C	T	54899.3	0/1	2781	208,28	synonymous|COX1|AGAP028364-RA|protein_coding|+|34L|1523C>T
sample47	Mt	1523	C	T	54899.3	0/1	1820	1417,317	missense|COX1|AGAP028364-RA|protein_coding|+|34L>34F|1523C>T+1525A>T
sample27_62	Mt	1523	C	T	54899.3	0/1	1379	1191,177	missense|COX1|AGAP028364-RA|protein_coding|+|34L>34F|1523C>T+1525A>T
sample67	Mt	1523	C	T	54899.3	0/1	45	39,4	missense|COX1|AGAP028364-RA|protein_coding|+|34L>34F|1523C>T+1525A>T
sample53	Mt	1523	C	T	54899.3	0/1	119	90,25	missense|COX1|AGAP028364-RA|protein_coding|+|34L>34F|1523C>T+1525A>T
sample89	Mt	1523	C	T	54899.3	0/1	517	187208	missense|COX1|AGAP028364-RA|protein_coding|+|34L>34F|1523C>T+1525A>T
sample57	Mt	1523	C	T	54899.3	0/1	102	89,10	missense|COX1|AGAP028364-RA|protein_coding|+|34L>34F|1523C>T+1525A>T
sample63	Mt	1523	C	T	54899.3	0/1	1022	874144	missense|COX1|AGAP028364-RA|protein_coding|+|34L>34F|1523C>T+1525A>T
sample74	Mt	1523	C	T	54899.3	0/1	1992	314,1240	missense|COX1|AGAP028364-RA|protein_coding|+|34L>34F|1523C>T+1525A>T
sample83	Mt	1523	C	T	54899.3	0/1	565	144332	missense|COX1|AGAP028364-RA|protein_coding|+|34L>34F|1523C>T+1525A>T
sample91	Mt	1525	A	T	677588	0/1	295	137158	synonymous|COX1|AGAP028364-RA|protein_coding|+|34L|1525A>T
sample87	Mt	1525	A	T	677588	0/1	37	22,15	synonymous|COX1|AGAP028364-RA|protein_coding|+|34L|1525A>T
sample41	Mt	1525	A	T	677588	0/1	132	83,49	@1523
sample25_91	Mt	1525	A	T	677588	0/1	971	194775	@1523
sample48	Mt	1525	A	T	677588	0/1	116	68,47	synonymous|COX1|AGAP028364-RA|protein_coding|+|34L|1525A>T
sample35	Mt	1525	A	T	677588	0/1	83	58,23	synonymous|COX1|AGAP028364-RA|protein_coding|+|34L|1525A>T
sample3	Mt	1525	A	T	677588	0/1	139	117,22	synonymous|COX1|AGAP028364-RA|protein_coding|+|34L|1525A>T
sample47	Mt	1525	A	T	677588	0/1	1803	707,1088	@1523
sample27_62	Mt	1525	A	T	677588	0/1	1360	492848	@1523
sample10	Mt	1525	A	T	677588	0/1	70	44,26	synonymous|COX1|AGAP028364-RA|protein_coding|+|34L|1525A>T
sample67	Mt	1525	A	T	677588	0/1	53	33,20	@1523
sample85	Mt	1525	A	T	677588	1/1	2952	135,2799	synonymous|COX1|AGAP028364-RA|protein_coding|+|34L|1525A>T
sample32	Mt	1525	A	T	677588	0/1	1618	285,1330	synonymous|COX1|AGAP028364-RA|protein_coding|+|34L|1525A>T
sample65	Mt	1525	A	T	677588	0/1	265	177,88	synonymous|COX1|AGAP028364-RA|protein_coding|+|34L|1525A>T
sample53	Mt	1525	A	T	677588	0/1	119	83,36	@1523
sample89	Mt	1525	A	T	677588	0/1	548	336208	@1523
sample57	Mt	1525	A	T	677588	0/1	99	58,41	@1523
sample61	Mt	1525	A	T	677588	0/1	363	149213	synonymous|COX1|AGAP028364-RA|protein_coding|+|34L|1525A>T
sample63	Mt	1525	A	T	677588	0/1	1013	348663	@1523
sample64	Mt	1525	A	T	677588	0/1	1880	177,1694	synonymous|COX1|AGAP028364-RA|protein_coding|+|34L|1525A>T
sample66	Mt	1525	A	T	677588	0/1	512	448,53	synonymous|COX1|AGAP028364-RA|protein_coding|+|34L|1525A>T
sample70	Mt	1525	A	T	677588	0/1	348	189156	synonymous|COX1|AGAP028364-RA|protein_coding|+|34L|1525A>T
sample82	Mt	1525	A	T	677588	0/1	225	131,93	synonymous|COX1|AGAP028364-RA|protein_coding|+|34L|1525A>T
sample46	Mt	1525	A	T	677588	1/1	13262	113,13147	synonymous|COX1|AGAP028364-RA|protein_coding|+|34L|1525A>T
sample69	Mt	1525	A	T	677588	0/1	154	101,53	synonymous|COX1|AGAP028364-RA|protein_coding|+|34L|1525A>T
sample76	Mt	1525	A	T	677588	0/1	951	133814	synonymous|COX1|AGAP028364-RA|protein_coding|+|34L|1525A>T
sample74	Mt	1525	A	T	677588	0/1	1959	1429,526	@1523
sample79	Mt	1525	A	T	677588	0/1	36	23,13	synonymous|COX1|AGAP028364-RA|protein_coding|+|34L|1525A>T
sample83	Mt	1525	A	T	677588	0/1	538	393145	@1523
sample91	Mt	1531	A	G	23722.6	0/1	214	132,13	synonymous|COX1|AGAP028364-RA|protein_coding|+|36R|1531A>G
sample41	Mt	1531	A	G	23722.6	0/1	116	81,11	synonymous|COX1|AGAP028364-RA|protein_coding|+|36R|1531A>G
sample48	Mt	1531	A	G	23722.6	0/1	114	89,12	synonymous|COX1|AGAP028364-RA|protein_coding|+|36R|1531A>G
sample47	Mt	1531	A	G	23722.6	0/1	1680	1437,203	synonymous|COX1|AGAP028364-RA|protein_coding|+|36R|1531A>G
sample10	Mt	1531	A	G	23722.6	0/1	73	62,8	synonymous|COX1|AGAP028364-RA|protein_coding|+|36R|1531A>G
sample53	Mt	1531	A	G	23722.6	0/1	105	70,7	synonymous|COX1|AGAP028364-RA|protein_coding|+|36R|1531A>G
sample64	Mt	1531	A	G	23722.6	0/1	1756	925813	synonymous|COX1|AGAP028364-RA|protein_coding|+|36R|1531A>G
sample82	Mt	1531	A	G	23722.6	0/1	201	169,16	synonymous|COX1|AGAP028364-RA|protein_coding|+|36R|1531A>G
sample69	Mt	1531	A	G	23722.6	0/1	144	122,15	synonymous|COX1|AGAP028364-RA|protein_coding|+|36R|1531A>G
sample79	Mt	1531	A	G	23722.6	0/1	37	29,7	synonymous|COX1|AGAP028364-RA|protein_coding|+|36R|1531A>G
sample83	Mt	1531	A	G	23722.6	0/1	483	128,21	synonymous|COX1|AGAP028364-RA|protein_coding|+|36R|1531A>G
sample91	Mt	1534	T	A	700510	0/1	212	155,56	synonymous|COX1|AGAP028364-RA|protein_coding|+|37A|1534T>A
sample87	Mt	1534	T	A	700510	0/1	36	24,9	synonymous|COX1|AGAP028364-RA|protein_coding|+|37A|1534T>A
sample41	Mt	1534	T	A	700510	0/1	118	61,46	synonymous|COX1|AGAP028364-RA|protein_coding|+|37A|1534T>A
sample25_91	Mt	1534	T	A	700510	0/1	862	172676	synonymous|COX1|AGAP028364-RA|protein_coding|+|37A|1534T>A
sample48	Mt	1534	T	A	700510	0/1	103	72,30	synonymous|COX1|AGAP028364-RA|protein_coding|+|37A|1534T>A
sample35	Mt	1534	T	A	700510	0/1	71	50,19	synonymous|COX1|AGAP028364-RA|protein_coding|+|37A|1534T>A
sample12	Mt	1534	T	A	700510	0/1	247	169,62	synonymous|COX1|AGAP028364-RA|protein_coding|+|37A|1534T>A
sample3	Mt	1534	T	A	700510	0/1	131	111,20	synonymous|COX1|AGAP028364-RA|protein_coding|+|37A|1534T>A
sample47	Mt	1534	T	A	700510	0/1	1700	773915	synonymous|COX1|AGAP028364-RA|protein_coding|+|37A|1534T>A
sample27_62	Mt	1534	T	A	700510	0/1	1168	352795	synonymous|COX1|AGAP028364-RA|protein_coding|+|37A|1534T>A
sample10	Mt	1534	T	A	700510	0/1	70	48,21	synonymous|COX1|AGAP028364-RA|protein_coding|+|37A|1534T>A
sample67	Mt	1534	T	A	700510	0/1	42	32,10	synonymous|COX1|AGAP028364-RA|protein_coding|+|37A|1534T>A
sample85	Mt	1534	T	A	700510	1/1	2552	139,2392	synonymous|COX1|AGAP028364-RA|protein_coding|+|37A|1534T>A
sample32	Mt	1534	T	A	700510	0/1	1558	293,36	synonymous|COX1|AGAP028364-RA|protein_coding|+|37A|1534T>A
sample65	Mt	1534	T	A	700510	0/1	249	163,77	synonymous|COX1|AGAP028364-RA|protein_coding|+|37A|1534T>A
sample53	Mt	1534	T	A	700510	0/1	120	86,21	synonymous|COX1|AGAP028364-RA|protein_coding|+|37A|1534T>A
sample89	Mt	1534	T	A	700510	0/1	493	326149	synonymous|COX1|AGAP028364-RA|protein_coding|+|37A|1534T>A
sample57	Mt	1534	T	A	700510	0/1	95	56,37	synonymous|COX1|AGAP028364-RA|protein_coding|+|37A|1534T>A
sample61	Mt	1534	T	A	700510	0/1	302	140158	synonymous|COX1|AGAP028364-RA|protein_coding|+|37A|1534T>A
sample63	Mt	1534	T	A	700510	0/1	917	350538	synonymous|COX1|AGAP028364-RA|protein_coding|+|37A|1534T>A
sample64	Mt	1534	T	A	700510	0/1	2059	191,1867	synonymous|COX1|AGAP028364-RA|protein_coding|+|37A|1534T>A
sample66	Mt	1534	T	A	700510	0/1	524	451,62	synonymous|COX1|AGAP028364-RA|protein_coding|+|37A|1534T>A
sample70	Mt	1534	T	A	700510	0/1	318	188129	synonymous|COX1|AGAP028364-RA|protein_coding|+|37A|1534T>A
sample82	Mt	1534	T	A	700510	0/1	212	127,72	synonymous|COX1|AGAP028364-RA|protein_coding|+|37A|1534T>A
sample46	Mt	1534	T	A	700510	1/1	12155	114,12017	synonymous|COX1|AGAP028364-RA|protein_coding|+|37A|1534T>A
sample69	Mt	1534	T	A	700510	0/1	146	108,37	synonymous|COX1|AGAP028364-RA|protein_coding|+|37A|1534T>A
sample76	Mt	1534	T	A	700510	0/1	907	122,31	synonymous|COX1|AGAP028364-RA|protein_coding|+|37A|1534T>A
sample79	Mt	1534	T	A	700510	0/1	39	24,14	synonymous|COX1|AGAP028364-RA|protein_coding|+|37A|1534T>A
sample83	Mt	1534	T	A	700510	0/1	162	93,58	synonymous|COX1|AGAP028364-RA|protein_coding|+|37A|1534T>A
sample91	Mt	1538	C	T	826135	0/1	291	160131	synonymous|COX1|AGAP028364-RA|protein_coding|+|39L|1538C>T
sample87	Mt	1538	C	T	826135	0/1	40	28,12	synonymous|COX1|AGAP028364-RA|protein_coding|+|39L|1538C>T
sample41	Mt	1538	C	T	826135	0/1	130	66,63	missense|COX1|AGAP028364-RA|protein_coding|+|39L>39F|1538C>T+1540AGGA>TGGA
sample25_91	Mt	1538	C	T	826135	1/1	959	74884	synonymous|COX1|AGAP028364-RA|protein_coding|+|39L|1538C>T
sample48	Mt	1538	C	T	826135	0/1	113	74,39	synonymous|COX1|AGAP028364-RA|protein_coding|+|39L|1538C>T+1540AGGA>GGGA
sample35	Mt	1538	C	T	826135	0/1	85	50,35	missense|COX1|AGAP028364-RA|protein_coding|+|39L>39F|1538C>T+1540AGGA>TGGA
sample3	Mt	1538	C	T	826135	0/1	131	105,26	synonymous|COX1|AGAP028364-RA|protein_coding|+|39L|1538C>T
sample47	Mt	1538	C	T	826135	0/1	1780	413,1365	synonymous|COX1|AGAP028364-RA|protein_coding|+|39L|1538C>T
sample27_62	Mt	1538	C	T	826135	0/1	1357	352,1005	missense|COX1|AGAP028364-RA|protein_coding|+|39L>39F|1538C>T+1540AGGA>TGGA
sample10	Mt	1538	C	T	826135	0/1	66	40,26	missense|COX1|AGAP028364-RA|protein_coding|+|39L>39F|1538C>T+1540AGGA>TGGA
sample67	Mt	1538	C	T	826135	0/1	44	25,19	synonymous|COX1|AGAP028364-RA|protein_coding|+|39L|1538C>T
sample85	Mt	1538	C	T	826135	1/1	2962	149,2812	synonymous|COX1|AGAP028364-RA|protein_coding|+|39L|1538C>T
sample65	Mt	1538	C	T	826135	0/1	264	165,99	missense|COX1|AGAP028364-RA|protein_coding|+|39L>39F|1538C>T+1540AGGA>TGGA
sample53	Mt	1538	C	T	826135	0/1	121	93,28	synonymous|COX1|AGAP028364-RA|protein_coding|+|39L|1538C>T+1540AGGA>GGGA
sample89	Mt	1538	C	T	826135	0/1	532	136395	synonymous|COX1|AGAP028364-RA|protein_coding|+|39L|1538C>T
sample57	Mt	1538	C	T	826135	0/1	102	46,56	synonymous|COX1|AGAP028364-RA|protein_coding|+|39L|1538C>T
sample61	Mt	1538	C	T	826135	0/1	374	150224	synonymous|COX1|AGAP028364-RA|protein_coding|+|39L|1538C>T
sample63	Mt	1538	C	T	826135	0/1	1015	252762	missense|COX1|AGAP028364-RA|protein_coding|+|39L>39F|1538C>T+1540AGGA>TGGA
sample64	Mt	1538	C	T	826135	1/1	2057	156,1901	synonymous|COX1|AGAP028364-RA|protein_coding|+|39L|1538C>T+1540AGGA>GGGA
sample66	Mt	1538	C	T	826135	0/1	566	465101	missense|COX1|AGAP028364-RA|protein_coding|+|39L>39F|1538C>T+1540AGGA>TGGA
sample70	Mt	1538	C	T	826135	0/1	337	169168	synonymous|COX1|AGAP028364-RA|protein_coding|+|39L|1538C>T
sample82	Mt	1538	C	T	826135	0/1	221	128,93	synonymous|COX1|AGAP028364-RA|protein_coding|+|39L|1538C>T
sample46	Mt	1538	C	T	826135	1/1	14256	113,14142	synonymous|COX1|AGAP028364-RA|protein_coding|+|39L|1538C>T
sample69	Mt	1538	C	T	826135	0/1	146	94,52	synonymous|COX1|AGAP028364-RA|protein_coding|+|39L|1538C>T+1540AGGA>GGGA
sample74	Mt	1538	C	T	826135	0/1	1953	242,1711	synonymous|COX1|AGAP028364-RA|protein_coding|+|39L|1538C>T
sample79	Mt	1538	C	T	826135	0/1	35	24,11	synonymous|COX1|AGAP028364-RA|protein_coding|+|39L|1538C>T+1540AGGA>GGGA
sample83	Mt	1538	C	T	826135	0/1	548	402145	synonymous|COX1|AGAP028364-RA|protein_coding|+|39L|1538C>T
sample41	Mt	1540	AGGA	TGGA	933843	0/1	119	54,13	@1538
sample35	Mt	1540	AGGA	TGGA	933843	0/1	74	34,19	@1538
sample12	Mt	1540	AGGA	TGGA	933843	0/1	260	146,29	synonymous|COX1|AGAP028364-RA|protein_coding|+|39L|1540AGGA>TGGA
sample27_62	Mt	1540	AGGA	TGGA	933843	0/1	1327	1092,149	@1538
sample10	Mt	1540	AGGA	TGGA	933843	0/1	71	43,9	@1538
sample26_67	Mt	1540	AGGA	TGGA	933843	1/1	11427	318,10717	synonymous|COX1|AGAP028364-RA|protein_coding|+|39L|1540AGGA>TGGA
sample32	Mt	1540	AGGA	TGGA	933843	0/1	1392	153139	synonymous|COX1|AGAP028364-RA|protein_coding|+|39L|1540AGGA>TGGA
sample65	Mt	1540	AGGA	TGGA	933843	0/1	264	192,19	@1538
sample63	Mt	1540	AGGA	TGGA	933843	0/1	994	669135	@1538
sample66	Mt	1540	AGGA	TGGA	933843	0/1	545	57406	@1538
sample76	Mt	1540	AGGA	TGGA	933843	0/1	818	85,50	synonymous|COX1|AGAP028364-RA|protein_coding|+|39L|1540AGGA>TGGA
sample25_91	Mt	1540	AGGA	AGGT	933843	0/1	933	688119	synonymous|COX1|AGAP028364-RA|protein_coding|+|40G|1540AGGA>AGGT
sample47	Mt	1540	AGGA	AGGT	933843	0/1	1788	1035,277	synonymous|COX1|AGAP028364-RA|protein_coding|+|40G|1540AGGA>AGGT
sample89	Mt	1540	AGGA	AGGT	933843	0/1	507	131145	synonymous|COX1|AGAP028364-RA|protein_coding|+|40G|1540AGGA>AGGT
sample74	Mt	1540	AGGA	AGGT	933843	0/1	1577	225,1118	synonymous|COX1|AGAP028364-RA|protein_coding|+|40G|1540AGGA>AGGT
sample48	Mt	1540	AGGA	GGGA	933843	0/1	109	70,13	@1538
sample53	Mt	1540	AGGA	GGGA	933843	0/1	124	69,9	@1538
sample64	Mt	1540	AGGA	GGGA	933843	0/1	2049	263955	@1538
sample69	Mt	1540	AGGA	GGGA	933843	0/1	151	93,17	@1538
sample79	Mt	1540	AGGA	GGGA	933843	0/1	35	24,6	@1538
sample91	Mt	1545	A	G	177015	0/1	318	226,30	missense|COX1|AGAP028364-RA|protein_coding|+|41H>41R|1545A>G+1546C>A
sample87	Mt	1545	A	G	177015	0/1	47	41,6	missense|COX1|AGAP028364-RA|protein_coding|+|41H>41R|1545A>G+1546C>A
sample41	Mt	1545	A	G	177015	0/1	131	104,27	missense|COX1|AGAP028364-RA|protein_coding|+|41H>41R|1545A>G+1546C>A
sample25_91	Mt	1545	A	G	177015	0/1	985	309674	missense|COX1|AGAP028364-RA|protein_coding|+|41H>41R|1545A>G+1546C>T
sample48	Mt	1545	A	G	177015	0/1	126	101,21	missense|COX1|AGAP028364-RA|protein_coding|+|41H>41R|1545A>G+1546C>A
sample35	Mt	1545	A	G	177015	0/1	88	77,9	missense|COX1|AGAP028364-RA|protein_coding|+|41H>41R|1545A>G+1546C>A
sample47	Mt	1545	A	G	177015	0/1	1866	1077,784	missense|COX1|AGAP028364-RA|protein_coding|+|41H>41R|1545A>G+1546C>A
sample27_62	Mt	1545	A	G	177015	0/1	1400	599794	missense|COX1|AGAP028364-RA|protein_coding|+|41H>41R|1545A>G+1546C>A
sample10	Mt	1545	A	G	177015	0/1	74	59,15	missense|COX1|AGAP028364-RA|protein_coding|+|41H>41R|1545A>G+1546C>A
sample67	Mt	1545	A	G	177015	0/1	52	46,6	missense|COX1|AGAP028364-RA|protein_coding|+|41H>41R|1545A>G+1546C>A
sample85	Mt	1545	A	G	177015	0/1	2895	625,2257	missense|COX1|AGAP028364-RA|protein_coding|+|41H>41R|1545A>G+1546C>A
sample65	Mt	1545	A	G	177015	0/1	280	216,64	missense|COX1|AGAP028364-RA|protein_coding|+|41H>41R|1545A>G+1546C>A
sample53	Mt	1545	A	G	177015	0/1	130	115,13	missense|COX1|AGAP028364-RA|protein_coding|+|41H>41R|1545A>G+1546C>A
sample57	Mt	1545	A	G	177015	0/1	111	99,12	missense|COX1|AGAP028364-RA|protein_coding|+|41H>41R|1545A>G+1546C>A
sample61	Mt	1545	A	G	177015	0/1	366	317,36	missense|COX1|AGAP028364-RA|protein_coding|+|41H>41R|1545A>G+1546C>A
sample63	Mt	1545	A	G	177015	0/1	1033	420613	missense|COX1|AGAP028364-RA|protein_coding|+|41H>41R|1545A>G+1546C>A
sample64	Mt	1545	A	G	177015	0/1	2147	1083,1063	missense|COX1|AGAP028364-RA|protein_coding|+|41H>41R|1545A>G+1546C>A
sample70	Mt	1545	A	G	177015	0/1	365	222143	missense|COX1|AGAP028364-RA|protein_coding|+|41H>41R|1545A>G+1546C>A
sample82	Mt	1545	A	G	177015	0/1	225	180,42	missense|COX1|AGAP028364-RA|protein_coding|+|41H>41R|1545A>G+1546C>A
sample69	Mt	1545	A	G	177015	0/1	165	131,30	missense|COX1|AGAP028364-RA|protein_coding|+|41H>41R|1545A>G+1546C>A
sample79	Mt	1545	A	G	177015	0/1	37	28,9	missense|COX1|AGAP028364-RA|protein_coding|+|41H>41R|1545A>G+1546C>A
sample91	Mt	1546	C	A	798285	0/1	315	104109	@1545
sample87	Mt	1546	C	A	798285	0/1	47	30,15	@1545
sample41	Mt	1546	C	A	798285	0/1	128	56,42	@1545
sample25_91	Mt	1546	C	A	798285	1/0	991	60776	.
sample48	Mt	1546	C	A	798285	0/1	128	74,35	@1545
sample35	Mt	1546	C	A	798285	0/1	87	52,30	@1545
sample12	Mt	1546	C	A	798285	0/1	2741	166,69	missense|COX1|AGAP028364-RA|protein_coding|+|41H>41Q|1546C>A
sample3	Mt	1546	C	A	798285	0/1	150	125,23	missense|COX1|AGAP028364-RA|protein_coding|+|41H>41Q|1546C>A
sample47	Mt	1546	C	A	798285	0/1	1869	456,1034	@1545
sample27_62	Mt	1546	C	A	798285	0/1	1384	509848	@1545
sample10	Mt	1546	C	A	798285	0/1	75	48,22	@1545
sample67	Mt	1546	C	A	798285	0/1	52	30,15	@1545
sample85	Mt	1546	C	A	798285	1/1	2914	136,2728	@1545
sample32	Mt	1546	C	A	798285	0/1	1604	302,1287	missense|COX1|AGAP028364-RA|protein_coding|+|41H>41Q|1546C>A
sample65	Mt	1546	C	A	798285	0/1	279	175,89	@1545
sample53	Mt	1546	C	A	798285	0/1	129	89,33	@1545
sample57	Mt	1546	C	A	798285	0/1	113	56,49	@1545
sample61	Mt	1546	C	A	798285	0/1	359	138188	@1545
sample63	Mt	1546	C	A	798285	0/1	1034	236651	@1545
sample64	Mt	1546	C	A	798285	0/1	2210	186,2001	@1545
sample66	Mt	1546	C	A	798285	0/1	580	485,82	missense|COX1|AGAP028364-RA|protein_coding|+|41H>41Q|1546C>A
sample70	Mt	1546	C	A	798285	0/1	367	193151	@1545
sample82	Mt	1546	C	A	798285	0/1	223	121,86	@1545
sample46	Mt	1546	C	A	798285	1/1	14364	110,14233	missense|COX1|AGAP028364-RA|protein_coding|+|41H>41Q|1546C>A
sample69	Mt	1546	C	A	798285	0/1	165	104,49	@1545
sample76	Mt	1546	C	A	798285	0/1	962	132820	missense|COX1|AGAP028364-RA|protein_coding|+|41H>41Q|1546C>A
sample79	Mt	1546	C	A	798285	0/1	40	27,12	@1545
sample83	Mt	1546	C	A	798285	0/1	584	95,65	missense|COX1|AGAP028364-RA|protein_coding|+|41H>41Q|1546C>A
sample25_91	Mt	1546	C	T	798285	0/1	991	60152	@1545
sample89	Mt	1546	C	T	798285	0/1	574	223214	synonymous|COX1|AGAP028364-RA|protein_coding|+|41H|1546C>T
sample74	Mt	1546	C	T	798285	0/1	2026	209,1206	synonymous|COX1|AGAP028364-RA|protein_coding|+|41H|1546C>T
sample35	Mt	1549	TGGAGCATTT	TGGAGCCTTT	1034250	0/1	76	33,20	synonymous|COX1|AGAP028364-RA|protein_coding|+|44A|1549TGGAGCATTT>TGGAGCCTTT
sample10	Mt	1549	TGGAGCATTT	TGGAGCCTTT	1034250	0/1	71	35,9	synonymous|COX1|AGAP028364-RA|protein_coding|+|44A|1549TGGAGCATTT>TGGAGCCTTT
sample26_67	Mt	1549	TGGAGCATTT	TGGAGCCTTT	1034250	1/1	11672	197,11045	synonymous|COX1|AGAP028364-RA|protein_coding|+|44A|1549TGGAGCATTT>TGGAGCCTTT
sample63	Mt	1549	TGGAGCATTT	TGGAGCCTTT	1034250	1/0	920	86133	.
sample66	Mt	1549	TGGAGCATTT	TGGAGCCTTT	1034250	0/1	547	42422	synonymous|COX1|AGAP028364-RA|protein_coding|+|44A|1549TGGAGCATTT>TGGAGCCTTT
sample76	Mt	1549	TGGAGCATTT	TGGAGCCTTT	1034250	0/1	165	109,18	synonymous|COX1|AGAP028364-RA|protein_coding|+|44A|1549TGGAGCATTT>TGGAGCCTTT
sample25_91	Mt	1549	TGGAGCATTT	TGGAACATTT	1034250	0/1	893	39630	missense|COX1|AGAP028364-RA|protein_coding|+|44A>44T|1549TGGAGCATTT>TGGAACATTT
sample47	Mt	1549	TGGAGCATTT	TGGAACATTT	1034250	0/1	1722	389494	missense|COX1|AGAP028364-RA|protein_coding|+|44A>44T|1549TGGAGCATTT>TGGAACATTT
sample27_62	Mt	1549	TGGAGCATTT	TGGAACATTT	1034250	0/1	1186	201675	missense|COX1|AGAP028364-RA|protein_coding|+|44A>44T|1549TGGAGCATTT>TGGAACATTT
sample85	Mt	1549	TGGAGCATTT	TGGAACATTT	1034250	0/1	2638	96,2234	missense|COX1|AGAP028364-RA|protein_coding|+|44A>44T|1549TGGAGCATTT>TGGAACATTT
sample65	Mt	1549	TGGAGCATTT	TGGAACATTT	1034250	0/1	263	144,48	missense|COX1|AGAP028364-RA|protein_coding|+|44A>44T|1549TGGAGCATTT>TGGAACATTT
sample63	Mt	1549	TGGAGCATTT	TGGAACATTT	1034250	0/1	920	86505	missense|COX1|AGAP028364-RA|protein_coding|+|44A>44T|1549TGGAGCATTT>TGGAACATTT
sample70	Mt	1549	TGGAGCATTT	TGGAACATTT	1034250	0/1	341	181120	missense|COX1|AGAP028364-RA|protein_coding|+|44A>44T|1549TGGAGCATTT>TGGAACATTT
sample82	Mt	1549	TGGAGCATTT	TGGAACATTT	1034250	0/1	190	93,23	missense|COX1|AGAP028364-RA|protein_coding|+|44A>44T|1549TGGAGCATTT>TGGAACATTT
sample91	Mt	1564	A	T	220954	0/1	314	235,72	synonymous|COX1|AGAP028364-RA|protein_coding|+|47G|1564A>T
sample87	Mt	1564	A	T	220954	0/1	46	39,7	synonymous|COX1|AGAP028364-RA|protein_coding|+|47G|1564A>T
sample41	Mt	1564	A	T	220954	0/1	139	86,46	synonymous|COX1|AGAP028364-RA|protein_coding|+|47G|1564A>T
sample25_91	Mt	1564	A	T	220954	0/1	1077	307762	synonymous|COX1|AGAP028364-RA|protein_coding|+|47G|1564A>T
sample48	Mt	1564	A	T	220954	0/1	130	91,39	synonymous|COX1|AGAP028364-RA|protein_coding|+|47G|1564A>T
sample35	Mt	1564	A	T	220954	0/1	96	86,10	synonymous|COX1|AGAP028364-RA|protein_coding|+|47G|1564A>T
sample3	Mt	1564	A	T	220954	0/1	147	134,13	synonymous|COX1|AGAP028364-RA|protein_coding|+|47G|1564A>T
sample47	Mt	1564	A	T	220954	0/1	1958	1074,853	synonymous|COX1|AGAP028364-RA|protein_coding|+|47G|1564A>T
sample27_62	Mt	1564	A	T	220954	0/1	1442	425865	synonymous|COX1|AGAP028364-RA|protein_coding|+|47G|1564A>T
sample10	Mt	1564	A	T	220954	0/1	74	57,17	synonymous|COX1|AGAP028364-RA|protein_coding|+|47G|1564A>T
sample67	Mt	1564	A	T	220954	0/1	54	41,12	synonymous|COX1|AGAP028364-RA|protein_coding|+|47G|1564A>T
sample85	Mt	1564	A	T	220954	0/1	3168	471,2513	synonymous|COX1|AGAP028364-RA|protein_coding|+|47G|1564A>T
sample65	Mt	1564	A	T	220954	0/1	292	205,78	synonymous|COX1|AGAP028364-RA|protein_coding|+|47G|1564A>T
sample53	Mt	1564	A	T	220954	0/1	133	91,17	synonymous|COX1|AGAP028364-RA|protein_coding|+|47G|1564A>T
sample89	Mt	1564	A	T	220954	0/1	583	309265	synonymous|COX1|AGAP028364-RA|protein_coding|+|47G|1564A>T
sample57	Mt	1564	A	T	220954	0/1	116	102,14	synonymous|COX1|AGAP028364-RA|protein_coding|+|47G|1564A>T
sample61	Mt	1564	A	T	220954	0/1	406	328,68	synonymous|COX1|AGAP028364-RA|protein_coding|+|47G|1564A>T
sample63	Mt	1564	A	T	220954	0/1	1092	437649	synonymous|COX1|AGAP028364-RA|protein_coding|+|47G|1564A>T
sample64	Mt	1564	A	T	220954	0/1	2319	1126,1165	synonymous|COX1|AGAP028364-RA|protein_coding|+|47G|1564A>T
sample70	Mt	1564	A	T	220954	0/1	377	231143	synonymous|COX1|AGAP028364-RA|protein_coding|+|47G|1564A>T
sample82	Mt	1564	A	T	220954	0/1	231	173,52	synonymous|COX1|AGAP028364-RA|protein_coding|+|47G|1564A>T
sample69	Mt	1564	A	T	220954	0/1	162	126,36	synonymous|COX1|AGAP028364-RA|protein_coding|+|47G|1564A>T
sample79	Mt	1564	A	T	220954	0/1	42	29,13	synonymous|COX1|AGAP028364-RA|protein_coding|+|47G|1564A>T
sample91	Mt	1565	G	A	604113	0/1	333	279,54	missense|COX1|AGAP028364-RA|protein_coding|+|48D>48N|1565G>A+1567C>T
sample87	Mt	1565	G	A	604113	0/1	49	41,8	missense|COX1|AGAP028364-RA|protein_coding|+|48D>48N|1565G>A+1567C>T
sample41	Mt	1565	G	A	604113	0/1	141	107,34	missense|COX1|AGAP028364-RA|protein_coding|+|48D>48N|1565G>A+1567C>T
sample25_91	Mt	1565	G	A	604113	0/1	1094	868225	missense|COX1|AGAP028364-RA|protein_coding|+|48D>48N|1565G>A+1567C>T
sample48	Mt	1565	G	A	604113	0/1	137	123,14	missense|COX1|AGAP028364-RA|protein_coding|+|48D>48N|1565G>A+1567C>T
sample35	Mt	1565	G	A	604113	0/1	100	84,16	missense|COX1|AGAP028364-RA|protein_coding|+|48D>48N|1565G>A+1567C>T
sample47	Mt	1565	G	A	604113	0/1	2019	1650,362	missense|COX1|AGAP028364-RA|protein_coding|+|48D>48N|1565G>A+1567C>T
sample10	Mt	1565	G	A	604113	0/1	76	66,10	missense|COX1|AGAP028364-RA|protein_coding|+|48D>48N|1565G>A+1567C>T
sample67	Mt	1565	G	A	604113	0/1	55	43,12	missense|COX1|AGAP028364-RA|protein_coding|+|48D>48N|1565G>A+1567C>T
sample85	Mt	1565	G	A	604113	0/1	3235	2745,483	missense|COX1|AGAP028364-RA|protein_coding|+|48D>48N|1565G>A+1567C>T
sample53	Mt	1565	G	A	604113	0/1	140	109,31	missense|COX1|AGAP028364-RA|protein_coding|+|48D>48N|1565G>A+1567C>T
sample89	Mt	1565	G	A	604113	0/1	602	379223	missense|COX1|AGAP028364-RA|protein_coding|+|48D>48N|1565G>A+1567C>T
sample57	Mt	1565	G	A	604113	0/1	119	82,37	missense|COX1|AGAP028364-RA|protein_coding|+|48D>48N|1565G>A+1567C>T
sample61	Mt	1565	G	A	604113	0/1	422	224198	missense|COX1|AGAP028364-RA|protein_coding|+|48D>48N|1565G>A+1567C>T
sample63	Mt	1565	G	A	604113	0/1	1131	961169	missense|COX1|AGAP028364-RA|protein_coding|+|48D>48N|1565G>A+1567C>T
sample64	Mt	1565	G	A	604113	0/1	2403	1460,943	missense|COX1|AGAP028364-RA|protein_coding|+|48D>48N|1565G>A+1567C>T
sample66	Mt	1565	G	A	604113	0/1	588	511,75	missense|COX1|AGAP028364-RA|protein_coding|+|48D>48N|1565G>A+1567C>T
sample82	Mt	1565	G	A	604113	0/1	241	207,34	missense|COX1|AGAP028364-RA|protein_coding|+|48D>48N|1565G>A+1567C>T
sample46	Mt	1565	G	A	604113	1/1	15602	182,15418	missense|COX1|AGAP028364-RA|protein_coding|+|48D>48N|1565G>A+1567C>T
sample69	Mt	1565	G	A	604113	0/1	170	149,21	missense|COX1|AGAP028364-RA|protein_coding|+|48D>48N|1565G>A+1567C>T
sample83	Mt	1565	G	A	604113	0/1	592	475117	missense|COX1|AGAP028364-RA|protein_coding|+|48D>48N|1565G>A+1567C>T
sample91	Mt	1567	C	T	903390	0/1	187	99,72	@1565
sample87	Mt	1567	C	T	903390	0/1	46	31,14	@1565
sample41	Mt	1567	C	T	903390	0/1	121	55,41	@1565
sample25_91	Mt	1567	C	T	903390	1/1	992	51892	@1565
sample48	Mt	1567	C	T	903390	0/1	117	77,39	@1565
sample51	Mt	1567	C	T	903390	0/1	688	627,56	synonymous|COX1|AGAP028364-RA|protein_coding|+|48D|1567C>T
sample35	Mt	1567	C	T	903390	0/1	85	54,26	@1565
sample12	Mt	1567	C	T	903390	0/1	260	144110	synonymous|COX1|AGAP028364-RA|protein_coding|+|48D|1567C>T
sample3	Mt	1567	C	T	903390	0/1	155	132,23	synonymous|COX1|AGAP028364-RA|protein_coding|+|48D|1567C>T
sample47	Mt	1567	C	T	903390	0/1	1862	427,1395	@1565
sample27_62	Mt	1567	C	T	903390	0/1	1291	348879	synonymous|COX1|AGAP028364-RA|protein_coding|+|48D|1567C>T
sample10	Mt	1567	C	T	903390	0/1	75	45,30	@1565
sample67	Mt	1567	C	T	903390	0/1	51	28,20	@1565
sample85	Mt	1567	C	T	903390	1/1	2839	147,2642	@1565
sample32	Mt	1567	C	T	903390	0/1	528	295,50	synonymous|COX1|AGAP028364-RA|protein_coding|+|48D|1567C>T
sample65	Mt	1567	C	T	903390	0/1	278	167102	synonymous|COX1|AGAP028364-RA|protein_coding|+|48D|1567C>T
sample53	Mt	1567	C	T	903390	0/1	125	74,47	@1565
sample89	Mt	1567	C	T	903390	0/1	517	76339	@1565
sample57	Mt	1567	C	T	903390	0/1	114	54,57	@1565
sample61	Mt	1567	C	T	903390	0/1	359	147188	@1565
sample63	Mt	1567	C	T	903390	0/1	989	230720	@1565
sample64	Mt	1567	C	T	903390	1/1	2344	160,2170	@1565
sample66	Mt	1567	C	T	903390	0/1	585	481,74	@1565
sample70	Mt	1567	C	T	903390	0/1	375	197161	synonymous|COX1|AGAP028364-RA|protein_coding|+|48D|1567C>T
sample82	Mt	1567	C	T	903390	0/1	208	116,83	@1565
sample46	Mt	1567	C	T	903390	1/1	13440	109,13317	@1565
sample69	Mt	1567	C	T	903390	0/1	157	105,50	@1565
sample76	Mt	1567	C	T	903390	0/1	266	134,37	synonymous|COX1|AGAP028364-RA|protein_coding|+|48D|1567C>T
sample74	Mt	1567	C	T	903390	0/1	1742	277,1267	synonymous|COX1|AGAP028364-RA|protein_coding|+|48D|1567C>T
sample79	Mt	1567	C	T	903390	0/1	44	28,15	synonymous|COX1|AGAP028364-RA|protein_coding|+|48D|1567C>T
sample83	Mt	1567	C	T	903390	0/1	170	89,71	@1565
sample91	Mt	1570	T	C	825285	0/1	338	158,75	synonymous|COX1|AGAP028364-RA|protein_coding|+|49D|1570T>C
sample87	Mt	1570	T	C	825285	0/1	48	35,13	synonymous|COX1|AGAP028364-RA|protein_coding|+|49D|1570T>C
sample41	Mt	1570	T	C	825285	0/1	148	93,54	synonymous|COX1|AGAP028364-RA|protein_coding|+|49D|1570T>C
sample25_91	Mt	1570	T	C	825285	0/1	1151	171968	synonymous|COX1|AGAP028364-RA|protein_coding|+|49D|1570T>C
sample48	Mt	1570	T	C	825285	0/1	138	96,37	synonymous|COX1|AGAP028364-RA|protein_coding|+|49D|1570T>C
sample35	Mt	1570	T	C	825285	0/1	103	78,23	synonymous|COX1|AGAP028364-RA|protein_coding|+|49D|1570T>C
sample3	Mt	1570	T	C	825285	0/1	163	138,25	synonymous|COX1|AGAP028364-RA|protein_coding|+|49D|1570T>C
sample47	Mt	1570	T	C	825285	0/1	2044	763,1270	synonymous|COX1|AGAP028364-RA|protein_coding|+|49D|1570T>C
sample27_62	Mt	1570	T	C	825285	0/1	1551	508,1040	synonymous|COX1|AGAP028364-RA|protein_coding|+|49D|1570T>C
sample10	Mt	1570	T	C	825285	0/1	75	49,26	synonymous|COX1|AGAP028364-RA|protein_coding|+|49D|1570T>C
sample67	Mt	1570	T	C	825285	0/1	60	35,23	synonymous|COX1|AGAP028364-RA|protein_coding|+|49D|1570T>C
sample85	Mt	1570	T	C	825285	1/1	3269	290,2962	synonymous|COX1|AGAP028364-RA|protein_coding|+|49D|1570T>C
sample65	Mt	1570	T	C	825285	0/1	309	211,96	synonymous|COX1|AGAP028364-RA|protein_coding|+|49D|1570T>C
sample53	Mt	1570	T	C	825285	0/1	142	92,46	synonymous|COX1|AGAP028364-RA|protein_coding|+|49D|1570T>C
sample89	Mt	1570	T	C	825285	0/1	652	476155	synonymous|COX1|AGAP028364-RA|protein_coding|+|49D|1570T>C
sample57	Mt	1570	T	C	825285	0/1	124	72,49	synonymous|COX1|AGAP028364-RA|protein_coding|+|49D|1570T>C
sample61	Mt	1570	T	C	825285	0/1	415	179210	synonymous|COX1|AGAP028364-RA|protein_coding|+|49D|1570T>C
sample63	Mt	1570	T	C	825285	0/1	1168	358795	synonymous|COX1|AGAP028364-RA|protein_coding|+|49D|1570T>C
sample64	Mt	1570	T	C	825285	0/1	2406	234,2169	synonymous|COX1|AGAP028364-RA|protein_coding|+|49D|1570T>C
sample66	Mt	1570	T	C	825285	0/1	598	524,71	synonymous|COX1|AGAP028364-RA|protein_coding|+|49D|1570T>C
sample70	Mt	1570	T	C	825285	0/1	404	238166	synonymous|COX1|AGAP028364-RA|protein_coding|+|49D|1570T>C
sample82	Mt	1570	T	C	825285	0/1	241	164,74	synonymous|COX1|AGAP028364-RA|protein_coding|+|49D|1570T>C
sample46	Mt	1570	T	C	825285	1/1	15426	153,15268	synonymous|COX1|AGAP028364-RA|protein_coding|+|49D|1570T>C
sample69	Mt	1570	T	C	825285	0/1	174	121,46	synonymous|COX1|AGAP028364-RA|protein_coding|+|49D|1570T>C
sample79	Mt	1570	T	C	825285	0/1	43	30,13	synonymous|COX1|AGAP028364-RA|protein_coding|+|49D|1570T>C
sample83	Mt	1570	T	C	825285	0/1	585	120463	synonymous|COX1|AGAP028364-RA|protein_coding|+|49D|1570T>C
sample41	Mt	1574	A	T	2222.72	0/1	149	113,24	missense|COX1|AGAP028364-RA|protein_coding|+|51I>51L|1574A>T+1576T>A
sample89	Mt	1574	A	T	2222.72	0/1	632	456108	missense|COX1|AGAP028364-RA|protein_coding|+|51I>51L|1574A>T+1576T>A
sample74	Mt	1574	A	T	2222.72	0/1	2564	1917,584	missense|COX1|AGAP028364-RA|protein_coding|+|51I>51L|1574A>T+1576T>A
sample41	Mt	1576	T	A	46.9303	0/1	154	131,21	@1574
sample89	Mt	1576	T	A	46.9303	0/1	658	518124	@1574
sample74	Mt	1576	T	A	46.9303	0/1	2589	2047,507	@1574
sample89	Mt	1579	T	C	1599.03	0/1	681	515165	synonymous|COX1|AGAP028364-RA|protein_coding|+|52Y|1579T>C
sample89	Mt	1583	G	A	929.021	0/1	689	521167	missense|COX1|AGAP028364-RA|protein_coding|+|54V>54T|1583G>A+1584T>C+1585A>T
sample89	Mt	1584	T	C	918.993	0/1	685	519166	@1583
sample91	Mt	1585	A	T	788923	0/1	361	119237	synonymous|COX1|AGAP028364-RA|protein_coding|+|54V|1585A>T
sample87	Mt	1585	A	T	788923	0/1	48	33,14	synonymous|COX1|AGAP028364-RA|protein_coding|+|54V|1585A>T
sample41	Mt	1585	A	T	788923	0/1	160	87,71	synonymous|COX1|AGAP028364-RA|protein_coding|+|54V|1585A>T
sample25_91	Mt	1585	A	T	788923	0/1	1206	253940	synonymous|COX1|AGAP028364-RA|protein_coding|+|54V|1585A>T
sample48	Mt	1585	A	T	788923	0/1	163	85,78	synonymous|COX1|AGAP028364-RA|protein_coding|+|54V|1585A>T
sample35	Mt	1585	A	T	788923	0/1	99	67,32	synonymous|COX1|AGAP028364-RA|protein_coding|+|54V|1585A>T
sample3	Mt	1585	A	T	788923	0/1	163	135,28	synonymous|COX1|AGAP028364-RA|protein_coding|+|54V|1585A>T
sample47	Mt	1585	A	T	788923	0/1	2138	876,1255	synonymous|COX1|AGAP028364-RA|protein_coding|+|54V|1585A>T
sample27_62	Mt	1585	A	T	788923	0/1	1613	632966	synonymous|COX1|AGAP028364-RA|protein_coding|+|54V|1585A>T
sample10	Mt	1585	A	T	788923	0/1	77	50,27	synonymous|COX1|AGAP028364-RA|protein_coding|+|54V|1585A>T
sample67	Mt	1585	A	T	788923	0/1	56	33,21	synonymous|COX1|AGAP028364-RA|protein_coding|+|54V|1585A>T
sample85	Mt	1585	A	T	788923	0/1	3328	390,2906	synonymous|COX1|AGAP028364-RA|protein_coding|+|54V|1585A>T
sample65	Mt	1585	A	T	788923	0/1	323	209110	synonymous|COX1|AGAP028364-RA|protein_coding|+|54V|1585A>T
sample53	Mt	1585	A	T	788923	0/1	150	121,29	synonymous|COX1|AGAP028364-RA|protein_coding|+|54V|1585A>T
sample89	Mt	1585	A	T	788923	0/1	685	531150	@1583
sample57	Mt	1585	A	T	788923	0/1	132	73,58	synonymous|COX1|AGAP028364-RA|protein_coding|+|54V|1585A>T
sample61	Mt	1585	A	T	788923	0/1	431	162260	synonymous|COX1|AGAP028364-RA|protein_coding|+|54V|1585A>T
sample63	Mt	1585	A	T	788923	0/1	1208	461733	synonymous|COX1|AGAP028364-RA|protein_coding|+|54V|1585A>T
sample64	Mt	1585	A	T	788923	0/1	2475	307,2164	synonymous|COX1|AGAP028364-RA|protein_coding|+|54V|1585A>T
sample66	Mt	1585	A	T	788923	0/1	630	537,92	synonymous|COX1|AGAP028364-RA|protein_coding|+|54V|1585A>T
sample70	Mt	1585	A	T	788923	0/1	419	221193	synonymous|COX1|AGAP028364-RA|protein_coding|+|54V|1585A>T
sample82	Mt	1585	A	T	788923	0/1	261	159,97	synonymous|COX1|AGAP028364-RA|protein_coding|+|54V|1585A>T
sample46	Mt	1585	A	T	788923	1/1	15977	1728,14246	synonymous|COX1|AGAP028364-RA|protein_coding|+|54V|1585A>T
sample69	Mt	1585	A	T	788923	0/1	193	118,74	synonymous|COX1|AGAP028364-RA|protein_coding|+|54V|1585A>T
sample74	Mt	1585	A	T	788923	0/1	2815	2231,580	synonymous|COX1|AGAP028364-RA|protein_coding|+|54V|1585A>T
sample79	Mt	1585	A	T	788923	0/1	47	32,15	synonymous|COX1|AGAP028364-RA|protein_coding|+|54V|1585A>T
sample83	Mt	1585	A	T	788923	0/1	610	531,75	synonymous|COX1|AGAP028364-RA|protein_coding|+|54V|1585A>T
sample91	Mt	1586	A	G	220872	0/1	356	202,75	missense|COX1|AGAP028364-RA|protein_coding|+|55I>55V|1586A>G+1588C>T
sample87	Mt	1586	A	G	220872	0/1	48	38,7	missense|COX1|AGAP028364-RA|protein_coding|+|55I>55V|1586A>G+1588C>T
sample41	Mt	1586	A	G	220872	0/1	157	98,30	missense|COX1|AGAP028364-RA|protein_coding|+|55I>55V|1586A>G+1588C>T
sample25_91	Mt	1586	A	G	220872	0/1	1199	347803	missense|COX1|AGAP028364-RA|protein_coding|+|55I>55V|1586A>G+1588C>T
sample48	Mt	1586	A	G	220872	0/1	162	98,40	missense|COX1|AGAP028364-RA|protein_coding|+|55I>55V|1586A>G+1588C>T
sample35	Mt	1586	A	G	220872	0/1	99	79,12	missense|COX1|AGAP028364-RA|protein_coding|+|55I>55V|1586A>G+1588C>T
sample3	Mt	1586	A	G	220872	0/1	163	146,17	missense|COX1|AGAP028364-RA|protein_coding|+|55I>55V|1586A>G+1588C>T
sample47	Mt	1586	A	G	220872	0/1	2139	1181,892	missense|COX1|AGAP028364-RA|protein_coding|+|55I>55V|1586A>G+1588C>A
sample27_62	Mt	1586	A	G	220872	0/1	1604	646891	missense|COX1|AGAP028364-RA|protein_coding|+|55I>55V|1586A>G+1588C>T
sample10	Mt	1586	A	G	220872	0/1	78	62,16	missense|COX1|AGAP028364-RA|protein_coding|+|55I>55V|1586A>G+1588C>T
sample67	Mt	1586	A	G	220872	0/1	56	39,13	missense|COX1|AGAP028364-RA|protein_coding|+|55I>55V|1586A>G+1588C>T
sample85	Mt	1586	A	G	220872	0/1	3300	703,2560	missense|COX1|AGAP028364-RA|protein_coding|+|55I>55V|1586A>G+1588C>T
sample65	Mt	1586	A	G	220872	0/1	323	221,82	missense|COX1|AGAP028364-RA|protein_coding|+|55I>55V|1586A>G+1588C>T
sample53	Mt	1586	A	G	220872	0/1	150	113,18	missense|COX1|AGAP028364-RA|protein_coding|+|55I>55V|1586A>G+1588C>T
sample57	Mt	1586	A	G	220872	0/1	133	114,17	missense|COX1|AGAP028364-RA|protein_coding|+|55I>55V|1586A>G+1588C>T
sample61	Mt	1586	A	G	220872	0/1	427	350,45	missense|COX1|AGAP028364-RA|protein_coding|+|55I>55V|1586A>G+1588C>T
sample63	Mt	1586	A	G	220872	0/1	1201	439662	missense|COX1|AGAP028364-RA|protein_coding|+|55I>55V|1586A>G+1588C>T
sample64	Mt	1586	A	G	220872	0/1	2465	1178,1273	missense|COX1|AGAP028364-RA|protein_coding|+|55I>55V|1586A>G+1588C>A
sample70	Mt	1586	A	G	220872	0/1	424	254150	missense|COX1|AGAP028364-RA|protein_coding|+|55I>55V|1586A>G+1588C>T
sample82	Mt	1586	A	G	220872	0/1	261	185,57	missense|COX1|AGAP028364-RA|protein_coding|+|55I>55V|1586A>G+1588C>T
sample69	Mt	1586	A	G	220872	0/1	191	129,34	missense|COX1|AGAP028364-RA|protein_coding|+|55I>55V|1586A>G+1588C>T
sample76	Mt	1586	A	G	220872	0/1	1234	171,97	missense|COX1|AGAP028364-RA|protein_coding|+|55I>55V|1586A>G+1588C>A
sample79	Mt	1586	A	G	220872	0/1	47	34,12	missense|COX1|AGAP028364-RA|protein_coding|+|55I>55V|1586A>G+1588C>A
sample83	Mt	1586	A	G	220872	0/1	608	537,50	missense|COX1|AGAP028364-RA|protein_coding|+|55I>55V|1586A>G+1588C>T
sample91	Mt	1588	C	T	928312	0/1	345	101102	@1586
sample87	Mt	1588	C	T	928312	0/1	49	27,15	@1586
sample41	Mt	1588	C	T	928312	0/1	154	59,61	@1586
sample25_91	Mt	1588	C	T	928312	1/1	1185	55,1031	@1586
sample48	Mt	1588	C	T	928312	0/1	160	79,32	@1586
sample35	Mt	1588	C	T	928312	0/1	98	48,20	@1586
sample12	Mt	1588	C	T	928312	0/1	2873	164,90	synonymous|COX1|AGAP028364-RA|protein_coding|+|55I|1588C>T
sample3	Mt	1588	C	T	928312	0/1	161	130,28	@1586
sample47	Mt	1588	C	T	928312	1/0	2118	136,1596	.
sample27_62	Mt	1588	C	T	928312	0/1	1587	378,1096	@1586
sample10	Mt	1588	C	T	928312	0/1	78	46,22	@1586
sample67	Mt	1588	C	T	928312	0/1	60	28,21	@1586
sample85	Mt	1588	C	T	928312	1/1	3266	144,3014	@1586
sample65	Mt	1588	C	T	928312	0/1	321	170,99	@1586
sample53	Mt	1588	C	T	928312	0/1	144	70,43	@1586
sample89	Mt	1588	C	T	928312	0/1	675	110491	synonymous|COX1|AGAP028364-RA|protein_coding|+|55I|1588C>T
sample57	Mt	1588	C	T	928312	0/1	128	54,59	@1586
sample61	Mt	1588	C	T	928312	0/1	423	133222	@1586
sample63	Mt	1588	C	T	928312	0/1	1189	241804	@1586
sample64	Mt	1588	C	T	928312	1/0	2453	171,1027	.
sample66	Mt	1588	C	T	928312	0/1	623	505,95	synonymous|COX1|AGAP028364-RA|protein_coding|+|55I|1588C>T
sample70	Mt	1588	C	T	928312	0/1	413	201178	@1586
sample82	Mt	1588	C	T	928312	0/1	251	121,75	@1586
sample46	Mt	1588	C	T	928312	1/1	15816	101,15669	synonymous|COX1|AGAP028364-RA|protein_coding|+|55I|1588C>T
sample69	Mt	1588	C	T	928312	0/1	186	99,38	@1586
sample74	Mt	1588	C	T	928312	1/0	2785	211,1471	.
sample83	Mt	1588	C	T	928312	0/1	611	87147	@1586
sample47	Mt	1588	C	A	928312	0/1	2118	136374	@1586
sample32	Mt	1588	C	A	928312	0/1	1938	304,1576	synonymous|COX1|AGAP028364-RA|protein_coding|+|55I|1588C>A
sample64	Mt	1588	C	A	928312	0/1	2453	171,1254	@1586
sample76	Mt	1588	C	A	928312	0/1	1245	137,1063	@1586
sample74	Mt	1588	C	A	928312	0/1	2785	211747	synonymous|COX1|AGAP028364-RA|protein_coding|+|55I|1588C>A
sample79	Mt	1588	C	A	928312	0/1	47	29,10	@1586
sample91	Mt	1591	T	A	633601	0/1	351	252,98	synonymous|COX1|AGAP028364-RA|protein_coding|+|56V|1591T>A
sample87	Mt	1591	T	A	633601	0/1	52	43,9	synonymous|COX1|AGAP028364-RA|protein_coding|+|56V|1591T>A
sample41	Mt	1591	T	A	633601	0/1	156	117,38	synonymous|COX1|AGAP028364-RA|protein_coding|+|56V|1591T>A
sample25_91	Mt	1591	T	A	633601	0/1	1196	1007,183	synonymous|COX1|AGAP028364-RA|protein_coding|+|56V|1591T>A
sample48	Mt	1591	T	A	633601	0/1	159	120,26	synonymous|COX1|AGAP028364-RA|protein_coding|+|56V|1591T>A
sample35	Mt	1591	T	A	633601	0/1	103	79,23	synonymous|COX1|AGAP028364-RA|protein_coding|+|56V|1591T>A
sample3	Mt	1591	T	A	633601	0/1	173	157,16	synonymous|COX1|AGAP028364-RA|protein_coding|+|56V|1591T>A
sample47	Mt	1591	T	A	633601	0/1	2127	1474,651	synonymous|COX1|AGAP028364-RA|protein_coding|+|56V|1591T>A
sample10	Mt	1591	T	A	633601	0/1	79	67,12	synonymous|COX1|AGAP028364-RA|protein_coding|+|56V|1591T>A
sample67	Mt	1591	T	A	633601	0/1	63	51,11	synonymous|COX1|AGAP028364-RA|protein_coding|+|56V|1591T>A
sample85	Mt	1591	T	A	633601	0/1	3245	2701,378	synonymous|COX1|AGAP028364-RA|protein_coding|+|56V|1591T>A
sample65	Mt	1591	T	A	633601	0/1	327	271,56	synonymous|COX1|AGAP028364-RA|protein_coding|+|56V|1591T>A
sample53	Mt	1591	T	A	633601	0/1	143	109,33	synonymous|COX1|AGAP028364-RA|protein_coding|+|56V|1591T>A
sample89	Mt	1591	T	A	633601	0/1	693	348342	synonymous|COX1|AGAP028364-RA|protein_coding|+|56V|1591T>A
sample57	Mt	1591	T	A	633601	0/1	129	75,53	synonymous|COX1|AGAP028364-RA|protein_coding|+|56V|1591T>A
sample61	Mt	1591	T	A	633601	0/1	429	227194	synonymous|COX1|AGAP028364-RA|protein_coding|+|56V|1591T>A
sample64	Mt	1591	T	A	633601	0/1	2471	1440,1030	synonymous|COX1|AGAP028364-RA|protein_coding|+|56V|1591T>A
sample66	Mt	1591	T	A	633601	0/1	643	562,78	synonymous|COX1|AGAP028364-RA|protein_coding|+|56V|1591T>A
sample82	Mt	1591	T	A	633601	0/1	255	192,60	synonymous|COX1|AGAP028364-RA|protein_coding|+|56V|1591T>A
sample46	Mt	1591	T	A	633601	1/1	15941	185,14172	synonymous|COX1|AGAP028364-RA|protein_coding|+|56V|1591T>A
sample69	Mt	1591	T	A	633601	0/1	191	152,24	synonymous|COX1|AGAP028364-RA|protein_coding|+|56V|1591T>A
sample74	Mt	1591	T	A	633601	0/1	2852	708,2117	synonymous|COX1|AGAP028364-RA|protein_coding|+|56V|1591T>A
sample83	Mt	1591	T	A	633601	0/1	617	487129	synonymous|COX1|AGAP028364-RA|protein_coding|+|56V|1591T>A
sample91	Mt	1594	T	A	228817	0/1	340	217,61	synonymous|COX1|AGAP028364-RA|protein_coding|+|57T|1594T>A
sample87	Mt	1594	T	A	228817	0/1	51	44,5	synonymous|COX1|AGAP028364-RA|protein_coding|+|57T|1594T>A
sample41	Mt	1594	T	A	228817	0/1	153	108,29	synonymous|COX1|AGAP028364-RA|protein_coding|+|57T|1594T>A
sample25_91	Mt	1594	T	A	228817	0/1	1148	378762	synonymous|COX1|AGAP028364-RA|protein_coding|+|57T|1594T>A
sample48	Mt	1594	T	A	228817	0/1	159	108,40	synonymous|COX1|AGAP028364-RA|protein_coding|+|57T|1594T>A
sample35	Mt	1594	T	A	228817	0/1	104	80,22	synonymous|COX1|AGAP028364-RA|protein_coding|+|57T|1594T>A
sample12	Mt	1594	T	A	228817	0/1	2818	229,73	synonymous|COX1|AGAP028364-RA|protein_coding|+|57T|1594T>A
sample3	Mt	1594	T	A	228817	0/1	165	149,16	synonymous|COX1|AGAP028364-RA|protein_coding|+|57T|1594T>A
sample47	Mt	1594	T	A	228817	0/1	2056	1126,920	synonymous|COX1|AGAP028364-RA|protein_coding|+|57T|1594T>A
sample27_62	Mt	1594	T	A	228817	0/1	1520	684829	synonymous|COX1|AGAP028364-RA|protein_coding|+|57T|1594T>A
sample10	Mt	1594	T	A	228817	0/1	76	64,12	synonymous|COX1|AGAP028364-RA|protein_coding|+|57T|1594T>A
sample67	Mt	1594	T	A	228817	0/1	63	51,11	synonymous|COX1|AGAP028364-RA|protein_coding|+|57T|1594T>A
sample85	Mt	1594	T	A	228817	0/1	3149	706,2422	synonymous|COX1|AGAP028364-RA|protein_coding|+|57T|1594T>A
sample65	Mt	1594	T	A	228817	0/1	318	228,87	synonymous|COX1|AGAP028364-RA|protein_coding|+|57T|1594T>A
sample53	Mt	1594	T	A	228817	0/1	141	105,35	synonymous|COX1|AGAP028364-RA|protein_coding|+|57T|1594T>A
sample89	Mt	1594	T	A	228817	0/1	676	198410	synonymous|COX1|AGAP028364-RA|protein_coding|+|57T|1594T>A
sample57	Mt	1594	T	A	228817	0/1	129	110,19	synonymous|COX1|AGAP028364-RA|protein_coding|+|57T|1594T>A
sample63	Mt	1594	T	A	228817	0/1	1164	527632	synonymous|COX1|AGAP028364-RA|protein_coding|+|57T|1594T>A
sample70	Mt	1594	T	A	228817	0/1	419	235182	synonymous|COX1|AGAP028364-RA|protein_coding|+|57T|1594T>A
sample82	Mt	1594	T	A	228817	0/1	255	193,54	synonymous|COX1|AGAP028364-RA|protein_coding|+|57T|1594T>A
sample69	Mt	1594	T	A	228817	0/1	185	137,47	synonymous|COX1|AGAP028364-RA|protein_coding|+|57T|1594T>A
sample74	Mt	1594	T	A	228817	0/1	2871	1073,1731	synonymous|COX1|AGAP028364-RA|protein_coding|+|57T|1594T>A
sample79	Mt	1594	T	A	228817	0/1	45	39,6	synonymous|COX1|AGAP028364-RA|protein_coding|+|57T|1594T>A
sample91	Mt	1597	T	A	639466	0/1	334	267,36	synonymous|COX1|AGAP028364-RA|protein_coding|+|58A|1597T>A
sample41	Mt	1597	T	A	639466	0/1	152	93,48	synonymous|COX1|AGAP028364-RA|protein_coding|+|58A|1597T>A
sample25_91	Mt	1597	T	A	639466	0/1	1136	940167	synonymous|COX1|AGAP028364-RA|protein_coding|+|58A|1597T>A
sample48	Mt	1597	T	A	639466	0/1	157	139,18	synonymous|COX1|AGAP028364-RA|protein_coding|+|58A|1597T>A
sample35	Mt	1597	T	A	639466	0/1	98	68,21	synonymous|COX1|AGAP028364-RA|protein_coding|+|58A|1597T>A
sample47	Mt	1597	T	A	639466	0/1	2057	1414,412	synonymous|COX1|AGAP028364-RA|protein_coding|+|58A|1597T>A
sample10	Mt	1597	T	A	639466	0/1	77	61,14	synonymous|COX1|AGAP028364-RA|protein_coding|+|58A|1597T>A
sample67	Mt	1597	T	A	639466	0/1	63	52,9	synonymous|COX1|AGAP028364-RA|protein_coding|+|58A|1597T>A
sample85	Mt	1597	T	A	639466	0/1	3157	2575,379	synonymous|COX1|AGAP028364-RA|protein_coding|+|58A|1597T>A
sample65	Mt	1597	T	A	639466	0/1	316	270,42	synonymous|COX1|AGAP028364-RA|protein_coding|+|58A|1597T>A
sample53	Mt	1597	T	A	639466	0/1	140	124,12	synonymous|COX1|AGAP028364-RA|protein_coding|+|58A|1597T>A
sample89	Mt	1597	T	A	639466	0/1	682	230439	synonymous|COX1|AGAP028364-RA|protein_coding|+|58A|1597T>A
sample57	Mt	1597	T	A	639466	0/1	130	74,50	synonymous|COX1|AGAP028364-RA|protein_coding|+|58A|1597T>A
sample61	Mt	1597	T	A	639466	0/1	428	207202	synonymous|COX1|AGAP028364-RA|protein_coding|+|58A|1597T>A
sample64	Mt	1597	T	A	639466	0/1	2424	1139,1267	synonymous|COX1|AGAP028364-RA|protein_coding|+|58A|1597T>A
sample70	Mt	1597	T	A	639466	0/1	422	372,44	synonymous|COX1|AGAP028364-RA|protein_coding|+|58A|1597T>A
sample82	Mt	1597	T	A	639466	0/1	251	194,43	synonymous|COX1|AGAP028364-RA|protein_coding|+|58A|1597T>A
sample46	Mt	1597	T	A	639466	1/1	15899	172,14182	synonymous|COX1|AGAP028364-RA|protein_coding|+|58A|1597T>A
sample69	Mt	1597	T	A	639466	0/1	183	153,26	synonymous|COX1|AGAP028364-RA|protein_coding|+|58A|1597T>A
sample74	Mt	1597	T	A	639466	0/1	2851	732,1631	synonymous|COX1|AGAP028364-RA|protein_coding|+|58A|1597T>A
sample79	Mt	1597	T	A	639466	0/1	45	35,9	synonymous|COX1|AGAP028364-RA|protein_coding|+|58A|1597T>A
sample83	Mt	1597	T	A	639466	0/1	599	236,47	synonymous|COX1|AGAP028364-RA|protein_coding|+|58A|1597T>A
sample41	Mt	1600	T	C	145570	0/1	156	137,19	synonymous|COX1|AGAP028364-RA|protein_coding|+|59H|1600T>C
sample25_91	Mt	1600	T	C	145570	0/1	1129	438691	synonymous|COX1|AGAP028364-RA|protein_coding|+|59H|1600T>C
sample48	Mt	1600	T	C	145570	0/1	150	137,13	synonymous|COX1|AGAP028364-RA|protein_coding|+|59H|1600T>C
sample47	Mt	1600	T	C	145570	0/1	2077	1524,553	synonymous|COX1|AGAP028364-RA|protein_coding|+|59H|1600T>C
sample27_62	Mt	1600	T	C	145570	0/1	1516	751765	synonymous|COX1|AGAP028364-RA|protein_coding|+|59H|1600T>C
sample10	Mt	1600	T	C	145570	0/1	76	70,6	synonymous|COX1|AGAP028364-RA|protein_coding|+|59H|1600T>C
sample67	Mt	1600	T	C	145570	0/1	63	55,8	synonymous|COX1|AGAP028364-RA|protein_coding|+|59H|1600T>C
sample85	Mt	1600	T	C	145570	0/1	3142	791,2351	synonymous|COX1|AGAP028364-RA|protein_coding|+|59H|1600T>C
sample65	Mt	1600	T	C	145570	0/1	320	266,54	synonymous|COX1|AGAP028364-RA|protein_coding|+|59H|1600T>C
sample63	Mt	1600	T	C	145570	0/1	1175	573602	synonymous|COX1|AGAP028364-RA|protein_coding|+|59H|1600T>C
sample70	Mt	1600	T	C	145570	0/1	426	290136	synonymous|COX1|AGAP028364-RA|protein_coding|+|59H|1600T>C
sample82	Mt	1600	T	C	145570	0/1	263	234,29	synonymous|COX1|AGAP028364-RA|protein_coding|+|59H|1600T>C
sample25_91	Mt	1603	T	C	78338.4	0/1	1188	490500	synonymous|COX1|AGAP028364-RA|protein_coding|+|60A|1603T>C
sample47	Mt	1603	T	C	78338.4	0/1	2146	1350,506	synonymous|COX1|AGAP028364-RA|protein_coding|+|60A|1603T>C
sample27_62	Mt	1603	T	C	78338.4	0/1	1606	790718	synonymous|COX1|AGAP028364-RA|protein_coding|+|60A|1603T>C
sample85	Mt	1603	T	C	78338.4	0/1	3298	2167,899	synonymous|COX1|AGAP028364-RA|protein_coding|+|60A|1603T>C
sample63	Mt	1603	T	C	78338.4	0/1	1224	522496	synonymous|COX1|AGAP028364-RA|protein_coding|+|60A|1603T>C
sample25_91	Mt	1607	A	G	7420.4	0/1	1121	982128	missense|COX1|AGAP028364-RA|protein_coding|+|62I>62V|1607A>G+1609T>A
sample47	Mt	1607	A	G	7420.4	0/1	2053	1738,308	missense|COX1|AGAP028364-RA|protein_coding|+|62I>62V|1607A>G
sample89	Mt	1607	A	G	7420.4	0/1	590	398131	missense|COX1|AGAP028364-RA|protein_coding|+|62I>62V|1607A>G+1609T>A
sample63	Mt	1607	A	G	7420.4	0/1	1157	984155	missense|COX1|AGAP028364-RA|protein_coding|+|62I>62V|1607A>G+1609T>A
sample25_91	Mt	1609	T	A	2699.25	0/1	1163	967186	@1607
sample32	Mt	1609	T	A	2699.25	0/1	1921	377,1542	synonymous|COX1|AGAP028364-RA|protein_coding|+|62I|1609T>A
sample89	Mt	1609	T	A	2699.25	0/1	674	500153	@1607
sample63	Mt	1609	T	A	2699.25	0/1	1201	978208	@1607
sample76	Mt	1609	T	A	2699.25	0/1	1222	188,1030	synonymous|COX1|AGAP028364-RA|protein_coding|+|62I|1609T>A
sample41	Mt	1612	A	G	379.958	0/1	152	132,20	missense|COX1|AGAP028364-RA|protein_coding|+|63I>63M|1612A>G
sample89	Mt	1612	A	G	379.958	0/1	701	580120	missense|COX1|AGAP028364-RA|protein_coding|+|63I>63M|1612A>G
sample74	Mt	1612	A	G	379.958	0/1	2901	2181,719	missense|COX1|AGAP028364-RA|protein_coding|+|63I>63M|1612A>G
sample91	Mt	1618	C	T	655981	0/1	322	155167	synonymous|COX1|AGAP028364-RA|protein_coding|+|65F|1618C>T
sample87	Mt	1618	C	T	655981	0/1	47	33,14	synonymous|COX1|AGAP028364-RA|protein_coding|+|65F|1618C>T
sample41	Mt	1618	C	T	655981	0/1	144	76,68	synonymous|COX1|AGAP028364-RA|protein_coding|+|65F|1618C>T
sample25_91	Mt	1618	C	T	655981	0/1	1125	875250	synonymous|COX1|AGAP028364-RA|protein_coding|+|65F|1618C>T
sample48	Mt	1618	C	T	655981	0/1	144	106,38	synonymous|COX1|AGAP028364-RA|protein_coding|+|65F|1618C>T
sample35	Mt	1618	C	T	655981	0/1	94	61,33	synonymous|COX1|AGAP028364-RA|protein_coding|+|65F|1618C>T
sample3	Mt	1618	C	T	655981	0/1	161	140,21	synonymous|COX1|AGAP028364-RA|protein_coding|+|65F|1618C>T
sample47	Mt	1618	C	T	655981	0/1	2032	1062,970	synonymous|COX1|AGAP028364-RA|protein_coding|+|65F|1618C>T
sample27_62	Mt	1618	C	T	655981	0/1	1556	1222,334	synonymous|COX1|AGAP028364-RA|protein_coding|+|65F|1618C>T
sample10	Mt	1618	C	T	655981	0/1	77	50,27	synonymous|COX1|AGAP028364-RA|protein_coding|+|65F|1618C>T
sample67	Mt	1618	C	T	655981	0/1	58	41,17	synonymous|COX1|AGAP028364-RA|protein_coding|+|65F|1618C>T
sample85	Mt	1618	C	T	655981	0/1	3201	2589,612	synonymous|COX1|AGAP028364-RA|protein_coding|+|65F|1618C>T
sample32	Mt	1618	C	T	655981	0/1	1747	356,1391	synonymous|COX1|AGAP028364-RA|protein_coding|+|65F|1618C>T
sample65	Mt	1618	C	T	655981	0/1	305	226,79	synonymous|COX1|AGAP028364-RA|protein_coding|+|65F|1618C>T
sample53	Mt	1618	C	T	655981	0/1	142	103,39	synonymous|COX1|AGAP028364-RA|protein_coding|+|65F|1618C>T
sample89	Mt	1618	C	T	655981	0/1	624	303321	synonymous|COX1|AGAP028364-RA|protein_coding|+|65F|1618C>T
sample57	Mt	1618	C	T	655981	0/1	132	68,64	synonymous|COX1|AGAP028364-RA|protein_coding|+|65F|1618C>T
sample61	Mt	1618	C	T	655981	0/1	401	178223	synonymous|COX1|AGAP028364-RA|protein_coding|+|65F|1618C>T
sample63	Mt	1618	C	T	655981	0/1	1159	990169	synonymous|COX1|AGAP028364-RA|protein_coding|+|65F|1618C>T
sample64	Mt	1618	C	T	655981	0/1	2206	194,2012	synonymous|COX1|AGAP028364-RA|protein_coding|+|65F|1618C>T
sample66	Mt	1618	C	T	655981	0/1	603	511,92	synonymous|COX1|AGAP028364-RA|protein_coding|+|65F|1618C>T
sample70	Mt	1618	C	T	655981	0/1	409	336,73	synonymous|COX1|AGAP028364-RA|protein_coding|+|65F|1618C>T
sample82	Mt	1618	C	T	655981	0/1	261	162,99	synonymous|COX1|AGAP028364-RA|protein_coding|+|65F|1618C>T
sample46	Mt	1618	C	T	655981	1/1	14435	130,14305	synonymous|COX1|AGAP028364-RA|protein_coding|+|65F|1618C>T
sample69	Mt	1618	C	T	655981	0/1	182	132,50	synonymous|COX1|AGAP028364-RA|protein_coding|+|65F|1618C>T
sample76	Mt	1618	C	T	655981	0/1	1120	157963	synonymous|COX1|AGAP028364-RA|protein_coding|+|65F|1618C>T
sample74	Mt	1618	C	T	655981	0/1	2650	927,1723	synonymous|COX1|AGAP028364-RA|protein_coding|+|65F|1618C>T
sample79	Mt	1618	C	T	655981	0/1	41	31,10	synonymous|COX1|AGAP028364-RA|protein_coding|+|65F|1618C>T
sample83	Mt	1618	C	T	655981	0/1	588	122466	synonymous|COX1|AGAP028364-RA|protein_coding|+|65F|1618C>T
sample91	Mt	1621	T	C	656065	0/1	339	304,35	synonymous|COX1|AGAP028364-RA|protein_coding|+|66F|1621T>C
sample87	Mt	1621	T	C	656065	0/1	47	36,11	synonymous|COX1|AGAP028364-RA|protein_coding|+|66F|1621T>C
sample41	Mt	1621	T	C	656065	0/1	144	113,31	synonymous|COX1|AGAP028364-RA|protein_coding|+|66F|1621T>C
sample25_91	Mt	1621	T	C	656065	0/1	1106	300806	synonymous|COX1|AGAP028364-RA|protein_coding|+|66F|1621T>C
sample48	Mt	1621	T	C	656065	0/1	143	114,29	synonymous|COX1|AGAP028364-RA|protein_coding|+|66F|1621T>C
sample35	Mt	1621	T	C	656065	0/1	96	71,25	synonymous|COX1|AGAP028364-RA|protein_coding|+|66F|1621T>C
sample3	Mt	1621	T	C	656065	0/1	165	149,16	synonymous|COX1|AGAP028364-RA|protein_coding|+|66F|1621T>C
sample47	Mt	1621	T	C	656065	0/1	2040	1130,908	synonymous|COX1|AGAP028364-RA|protein_coding|+|66F|1621T>C
sample27_62	Mt	1621	T	C	656065	0/1	1527	684843	synonymous|COX1|AGAP028364-RA|protein_coding|+|66F|1621T>C
sample10	Mt	1621	T	C	656065	0/1	77	56,21	synonymous|COX1|AGAP028364-RA|protein_coding|+|66F|1621T>C
sample67	Mt	1621	T	C	656065	0/1	56	41,15	synonymous|COX1|AGAP028364-RA|protein_coding|+|66F|1621T>C
sample85	Mt	1621	T	C	656065	0/1	3102	456,2646	synonymous|COX1|AGAP028364-RA|protein_coding|+|66F|1621T>C
sample32	Mt	1621	T	C	656065	0/1	1690	396,1294	synonymous|COX1|AGAP028364-RA|protein_coding|+|66F|1621T>C
sample65	Mt	1621	T	C	656065	0/1	306	231,75	synonymous|COX1|AGAP028364-RA|protein_coding|+|66F|1621T>C
sample53	Mt	1621	T	C	656065	0/1	142	115,27	synonymous|COX1|AGAP028364-RA|protein_coding|+|66F|1621T>C
sample89	Mt	1621	T	C	656065	0/1	629	430199	synonymous|COX1|AGAP028364-RA|protein_coding|+|66F|1621T>C
sample57	Mt	1621	T	C	656065	0/1	130	87,43	synonymous|COX1|AGAP028364-RA|protein_coding|+|66F|1621T>C
sample61	Mt	1621	T	C	656065	0/1	397	227170	synonymous|COX1|AGAP028364-RA|protein_coding|+|66F|1621T>C
sample63	Mt	1621	T	C	656065	0/1	1133	462671	synonymous|COX1|AGAP028364-RA|protein_coding|+|66F|1621T>C
sample64	Mt	1621	T	C	656065	0/1	2252	1110,1142	synonymous|COX1|AGAP028364-RA|protein_coding|+|66F|1621T>C
sample70	Mt	1621	T	C	656065	0/1	424	269155	synonymous|COX1|AGAP028364-RA|protein_coding|+|66F|1621T>C
sample82	Mt	1621	T	C	656065	0/1	264	198,66	synonymous|COX1|AGAP028364-RA|protein_coding|+|66F|1621T>C
sample46	Mt	1621	T	C	656065	1/1	14295	1660,12635	synonymous|COX1|AGAP028364-RA|protein_coding|+|66F|1621T>C
sample69	Mt	1621	T	C	656065	0/1	182	148,34	synonymous|COX1|AGAP028364-RA|protein_coding|+|66F|1621T>C
sample76	Mt	1621	T	C	656065	0/1	1083	232851	synonymous|COX1|AGAP028364-RA|protein_coding|+|66F|1621T>C
sample79	Mt	1621	T	C	656065	0/1	43	33,10	synonymous|COX1|AGAP028364-RA|protein_coding|+|66F|1621T>C
sample83	Mt	1621	T	C	656065	0/1	588	532,56	synonymous|COX1|AGAP028364-RA|protein_coding|+|66F|1621T>C
sample47	Mt	1627	T	A	4338.98	0/1	2064	1799,210	synonymous|COX1|AGAP028364-RA|protein_coding|+|68V|1627T>A
sample53	Mt	1627	T	A	4338.98	0/1	139	108,26	synonymous|COX1|AGAP028364-RA|protein_coding|+|68V|1627T>A
sample89	Mt	1627	T	A	4338.98	0/1	573	319209	synonymous|COX1|AGAP028364-RA|protein_coding|+|68V|1627T>A
sample87	Mt	1630	A	G	56119.7	0/1	52	45,7	missense|COX1|AGAP028364-RA|protein_coding|+|69I>69M|1630A>G
sample41	Mt	1630	A	G	56119.7	0/1	162	112,50	missense|COX1|AGAP028364-RA|protein_coding|+|69I>69M|1630A>G
sample25_91	Mt	1630	A	G	56119.7	0/1	1201	878323	missense|COX1|AGAP028364-RA|protein_coding|+|69I>69M|1630A>G
sample48	Mt	1630	A	G	56119.7	0/1	156	115,41	missense|COX1|AGAP028364-RA|protein_coding|+|69I>69M|1630A>G
sample35	Mt	1630	A	G	56119.7	0/1	105	91,13	missense|COX1|AGAP028364-RA|protein_coding|+|69I>69M|1630A>G
sample47	Mt	1630	A	G	56119.7	0/1	2153	1676,477	missense|COX1|AGAP028364-RA|protein_coding|+|69I>69M|1630A>G
sample27_62	Mt	1630	A	G	56119.7	0/1	1624	1296,328	missense|COX1|AGAP028364-RA|protein_coding|+|69I>69M|1630A>G
sample10	Mt	1630	A	G	56119.7	0/1	81	66,15	missense|COX1|AGAP028364-RA|protein_coding|+|69I>69M|1630A>G
sample67	Mt	1630	A	G	56119.7	0/1	62	46,16	missense|COX1|AGAP028364-RA|protein_coding|+|69I>69M|1630A>G
sample65	Mt	1630	A	G	56119.7	0/1	327	273,54	missense|COX1|AGAP028364-RA|protein_coding|+|69I>69M|1630A>G
sample53	Mt	1630	A	G	56119.7	0/1	149	131,18	missense|COX1|AGAP028364-RA|protein_coding|+|69I>69M|1630A>G
sample89	Mt	1630	A	G	56119.7	0/1	695	513182	missense|COX1|AGAP028364-RA|protein_coding|+|69I>69M|1630A>G
sample57	Mt	1630	A	G	56119.7	0/1	139	120,19	missense|COX1|AGAP028364-RA|protein_coding|+|69I>69M|1630A>G
sample64	Mt	1630	A	G	56119.7	0/1	2483	1274,1209	missense|COX1|AGAP028364-RA|protein_coding|+|69I>69M|1630A>G
sample70	Mt	1630	A	G	56119.7	0/1	440	376,64	missense|COX1|AGAP028364-RA|protein_coding|+|69I>69M|1630A>G
sample82	Mt	1630	A	G	56119.7	0/1	270	220,50	missense|COX1|AGAP028364-RA|protein_coding|+|69I>69M|1630A>G
sample69	Mt	1630	A	G	56119.7	0/1	195	144,51	missense|COX1|AGAP028364-RA|protein_coding|+|69I>69M|1630A>G
sample74	Mt	1630	A	G	56119.7	0/1	2926	2083,843	missense|COX1|AGAP028364-RA|protein_coding|+|69I>69M|1630A>G
sample79	Mt	1630	A	G	56119.7	0/1	47	38,9	missense|COX1|AGAP028364-RA|protein_coding|+|69I>69M|1630A>G
sample85	Mt	1633	TATTA	AATTA	685339	1/0	2707	157268	.
sample53	Mt	1633	TATTA	AATTA	685339	0/1	126	80,27	synonymous|COX1|AGAP028364-RA|protein_coding|+|70P|1633TATTA>AATTA
sample57	Mt	1633	TATTA	AATTA	685339	0/1	119	73,30	synonymous|COX1|AGAP028364-RA|protein_coding|+|70P|1633TATTA>AATTA
sample61	Mt	1633	TATTA	AATTA	685339	0/1	334	175121	synonymous|COX1|AGAP028364-RA|protein_coding|+|70P|1633TATTA>AATTA
sample46	Mt	1633	TATTA	AATTA	685339	1/1	13601	136,13416	synonymous|COX1|AGAP028364-RA|protein_coding|+|70P|1633TATTA>AATTA
sample25_91	Mt	1633	TATTA	TATTC	685339	0/1	954	188597	missense|COX1|AGAP028364-RA|protein_coding|+|72I>72L|1633TATTA>TATTC
sample47	Mt	1633	TATTA	TATTC	685339	0/1	1901	996486	missense|COX1|AGAP028364-RA|protein_coding|+|72I>72L|1633TATTA>TATTC
sample27_62	Mt	1633	TATTA	TATTC	685339	0/1	1324	558669	missense|COX1|AGAP028364-RA|protein_coding|+|72I>72L|1633TATTA>TATTC
sample85	Mt	1633	TATTA	TATTC	685339	0/1	2707	157,2225	missense|COX1|AGAP028364-RA|protein_coding|+|72I>72L|1633TATTA>TATTC
sample65	Mt	1633	TATTA	TATTC	685339	0/1	291	200,44	missense|COX1|AGAP028364-RA|protein_coding|+|72I>72L|1633TATTA>TATTC
sample63	Mt	1633	TATTA	TATTC	685339	0/1	985	396505	missense|COX1|AGAP028364-RA|protein_coding|+|72I>72L|1633TATTA>TATTC
sample70	Mt	1633	TATTA	TATTC	685339	0/1	401	248115	missense|COX1|AGAP028364-RA|protein_coding|+|72I>72L|1633TATTA>TATTC
sample82	Mt	1633	TATTA	TATTC	685339	0/1	213	157,23	missense|COX1|AGAP028364-RA|protein_coding|+|72I>72L|1633TATTA>TATTC
sample76	Mt	1633	TATTA	TATTC	685339	0/1	180	149,14	missense|COX1|AGAP028364-RA|protein_coding|+|72I>72L|1633TATTA>TATTC
sample41	Mt	1645	A	T	214892	0/1	155	120,24	synonymous|COX1|AGAP028364-RA|protein_coding|+|74G|1645A>T
sample25_91	Mt	1645	A	T	214892	0/1	1192	325841	synonymous|COX1|AGAP028364-RA|protein_coding|+|74G|1645A>T
sample48	Mt	1645	A	T	214892	0/1	151	121,15	synonymous|COX1|AGAP028364-RA|protein_coding|+|74G|1645A>T
sample3	Mt	1645	A	T	214892	0/1	176	160,15	synonymous|COX1|AGAP028364-RA|protein_coding|+|74G|1645A>T
sample47	Mt	1645	A	T	214892	0/1	2086	1165,673	synonymous|COX1|AGAP028364-RA|protein_coding|+|74G|1645A>T
sample27_62	Mt	1645	A	T	214892	0/1	1616	492,1090	synonymous|COX1|AGAP028364-RA|protein_coding|+|74G|1645A>T
sample10	Mt	1645	A	T	214892	0/1	74	58,8	synonymous|COX1|AGAP028364-RA|protein_coding|+|74G|1645A>T
sample67	Mt	1645	A	T	214892	0/1	60	42,13	synonymous|COX1|AGAP028364-RA|protein_coding|+|74G|1645A>T
sample85	Mt	1645	A	T	214892	0/1	3315	682,2608	synonymous|COX1|AGAP028364-RA|protein_coding|+|74G|1645A>T
sample65	Mt	1645	A	T	214892	0/1	319	227,76	synonymous|COX1|AGAP028364-RA|protein_coding|+|74G|1645A>T
sample89	Mt	1645	A	T	214892	0/1	677	324341	synonymous|COX1|AGAP028364-RA|protein_coding|+|74G|1645A>T
sample63	Mt	1645	A	T	214892	0/1	1215	473706	synonymous|COX1|AGAP028364-RA|protein_coding|+|74G|1645A>T
sample70	Mt	1645	A	T	214892	0/1	434	255167	synonymous|COX1|AGAP028364-RA|protein_coding|+|74G|1645A>T
sample82	Mt	1645	A	T	214892	0/1	254	189,43	synonymous|COX1|AGAP028364-RA|protein_coding|+|74G|1645A>T
sample74	Mt	1645	A	T	214892	0/1	2757	1653,743	synonymous|COX1|AGAP028364-RA|protein_coding|+|74G|1645A>T
sample53	Mt	1645	A	G	214892	0/1	150	127,12	synonymous|COX1|AGAP028364-RA|protein_coding|+|74G|1645A>G
sample64	Mt	1645	A	G	214892	0/1	2296	1253,1021	synonymous|COX1|AGAP028364-RA|protein_coding|+|74G|1645A>G
sample69	Mt	1645	A	G	214892	0/1	188	153,16	synonymous|COX1|AGAP028364-RA|protein_coding|+|74G|1645A>G
sample79	Mt	1645	A	G	214892	0/1	44	31,8	synonymous|COX1|AGAP028364-RA|protein_coding|+|74G|1645A>G
sample83	Mt	1645	A	G	214892	0/1	590	222332	synonymous|COX1|AGAP028364-RA|protein_coding|+|74G|1645A>G
sample91	Mt	1648	G	A	790321	0/1	336	230,72	synonymous|COX1|AGAP028364-RA|protein_coding|+|75G|1648G>A
sample87	Mt	1648	G	A	790321	0/1	50	41,8	synonymous|COX1|AGAP028364-RA|protein_coding|+|75G|1648G>A
sample41	Mt	1648	G	A	790321	0/1	156	94,36	synonymous|COX1|AGAP028364-RA|protein_coding|+|75G|1648G>A
sample25_91	Mt	1648	G	A	790321	1/1	1147	94951	synonymous|COX1|AGAP028364-RA|protein_coding|+|75G|1648G>A
sample48	Mt	1648	G	A	790321	0/1	148	98,28	synonymous|COX1|AGAP028364-RA|protein_coding|+|75G|1648G>A
sample35	Mt	1648	G	A	790321	0/1	103	76,22	synonymous|COX1|AGAP028364-RA|protein_coding|+|75G|1648G>A
sample3	Mt	1648	G	A	790321	0/1	173	142,27	synonymous|COX1|AGAP028364-RA|protein_coding|+|75G|1648G>A
sample47	Mt	1648	G	A	790321	0/1	2041	1079,865	synonymous|COX1|AGAP028364-RA|protein_coding|+|75G|1648G>A
sample27_62	Mt	1648	G	A	790321	0/1	1578	416,1040	synonymous|COX1|AGAP028364-RA|protein_coding|+|75G|1648G>A
sample10	Mt	1648	G	A	790321	0/1	79	60,19	synonymous|COX1|AGAP028364-RA|protein_coding|+|75G|1648G>A
sample67	Mt	1648	G	A	790321	0/1	59	34,20	synonymous|COX1|AGAP028364-RA|protein_coding|+|75G|1648G>A
sample85	Mt	1648	G	A	790321	0/1	3159	336,2726	synonymous|COX1|AGAP028364-RA|protein_coding|+|75G|1648G>A
sample65	Mt	1648	G	A	790321	0/1	305	194,83	synonymous|COX1|AGAP028364-RA|protein_coding|+|75G|1648G>A
sample53	Mt	1648	G	A	790321	0/1	150	101,42	synonymous|COX1|AGAP028364-RA|protein_coding|+|75G|1648G>A
sample89	Mt	1648	G	A	790321	0/1	670	192398	synonymous|COX1|AGAP028364-RA|protein_coding|+|75G|1648G>A
sample57	Mt	1648	G	A	790321	0/1	133	67,59	synonymous|COX1|AGAP028364-RA|protein_coding|+|75G|1648G>A
sample61	Mt	1648	G	A	790321	0/1	419	179194	synonymous|COX1|AGAP028364-RA|protein_coding|+|75G|1648G>A
sample63	Mt	1648	G	A	790321	0/1	1190	301805	synonymous|COX1|AGAP028364-RA|protein_coding|+|75G|1648G>A
sample64	Mt	1648	G	A	790321	0/1	2241	1201,1014	synonymous|COX1|AGAP028364-RA|protein_coding|+|75G|1648G>A
sample66	Mt	1648	G	A	790321	0/1	626	522,69	synonymous|COX1|AGAP028364-RA|protein_coding|+|75G|1648G>A
sample70	Mt	1648	G	A	790321	0/1	429	241154	synonymous|COX1|AGAP028364-RA|protein_coding|+|75G|1648G>A
sample82	Mt	1648	G	A	790321	0/1	254	164,70	synonymous|COX1|AGAP028364-RA|protein_coding|+|75G|1648G>A
sample46	Mt	1648	G	A	790321	1/1	15179	1731,13378	synonymous|COX1|AGAP028364-RA|protein_coding|+|75G|1648G>A
sample69	Mt	1648	G	A	790321	0/1	183	120,35	synonymous|COX1|AGAP028364-RA|protein_coding|+|75G|1648G>A
sample74	Mt	1648	G	A	790321	0/1	2747	359,1678	synonymous|COX1|AGAP028364-RA|protein_coding|+|75G|1648G>A
sample79	Mt	1648	G	A	790321	0/1	46	39,5	synonymous|COX1|AGAP028364-RA|protein_coding|+|75G|1648G>A
sample83	Mt	1648	G	A	790321	0/1	567	500,49	synonymous|COX1|AGAP028364-RA|protein_coding|+|75G|1648G>A
sample91	Mt	1654	A	T	164341	0/1	314	174,67	synonymous|COX1|AGAP028364-RA|protein_coding|+|77G|1654A>T
sample41	Mt	1654	A	T	164341	0/1	137	96,37	synonymous|COX1|AGAP028364-RA|protein_coding|+|77G|1654A>T
sample25_91	Mt	1654	A	T	164341	0/1	1092	192780	synonymous|COX1|AGAP028364-RA|protein_coding|+|77G|1654A>T
sample48	Mt	1654	A	T	164341	0/1	138	97,40	synonymous|COX1|AGAP028364-RA|protein_coding|+|77G|1654A>T
sample35	Mt	1654	A	T	164341	0/1	98	77,20	synonymous|COX1|AGAP028364-RA|protein_coding|+|77G|1654A>T
sample47	Mt	1654	A	T	164341	0/1	1936	1107,644	synonymous|COX1|AGAP028364-RA|protein_coding|+|77G|1654A>T
sample27_62	Mt	1654	A	T	164341	0/1	1526	447,1065	synonymous|COX1|AGAP028364-RA|protein_coding|+|77G|1654A>T
sample10	Mt	1654	A	T	164341	0/1	74	66,8	synonymous|COX1|AGAP028364-RA|protein_coding|+|77G|1654A>T
sample67	Mt	1654	A	T	164341	0/1	57	43,12	synonymous|COX1|AGAP028364-RA|protein_coding|+|77G|1654A>T
sample85	Mt	1654	A	T	164341	0/1	3099	641,2454	synonymous|COX1|AGAP028364-RA|protein_coding|+|77G|1654A>T
sample65	Mt	1654	A	T	164341	0/1	300	215,83	synonymous|COX1|AGAP028364-RA|protein_coding|+|77G|1654A>T
sample89	Mt	1654	A	T	164341	0/1	626	510,98	synonymous|COX1|AGAP028364-RA|protein_coding|+|77G|1654A>T
sample63	Mt	1654	A	T	164341	0/1	1143	308684	synonymous|COX1|AGAP028364-RA|protein_coding|+|77G|1654A>T
sample70	Mt	1654	A	T	164341	0/1	405	244156	synonymous|COX1|AGAP028364-RA|protein_coding|+|77G|1654A>T
sample82	Mt	1654	A	T	164341	0/1	231	177,54	synonymous|COX1|AGAP028364-RA|protein_coding|+|77G|1654A>T
sample69	Mt	1654	A	T	164341	0/1	162	126,35	synonymous|COX1|AGAP028364-RA|protein_coding|+|77G|1654A>T
sample74	Mt	1654	A	T	164341	0/1	2605	1603,923	synonymous|COX1|AGAP028364-RA|protein_coding|+|77G|1654A>T
sample83	Mt	1654	A	T	164341	0/1	506	147297	synonymous|COX1|AGAP028364-RA|protein_coding|+|77G|1654A>T
sample91	Mt	1657	C	T	859456	0/1	320	99221	synonymous|COX1|AGAP028364-RA|protein_coding|+|78N|1657C>T
sample87	Mt	1657	C	T	859456	0/1	44	27,17	synonymous|COX1|AGAP028364-RA|protein_coding|+|78N|1657C>T
sample41	Mt	1657	C	T	859456	0/1	137	62,75	synonymous|COX1|AGAP028364-RA|protein_coding|+|78N|1657C>T
sample25_91	Mt	1657	C	T	859456	1/1	1086	70,1016	synonymous|COX1|AGAP028364-RA|protein_coding|+|78N|1657C>T
sample48	Mt	1657	C	T	859456	0/1	137	63,74	synonymous|COX1|AGAP028364-RA|protein_coding|+|78N|1657C>T
sample35	Mt	1657	C	T	859456	0/1	96	51,45	synonymous|COX1|AGAP028364-RA|protein_coding|+|78N|1657C>T
sample3	Mt	1657	C	T	859456	0/1	146	116,30	synonymous|COX1|AGAP028364-RA|protein_coding|+|78N|1657C>T
sample47	Mt	1657	C	T	859456	0/1	1933	418,1515	synonymous|COX1|AGAP028364-RA|protein_coding|+|78N|1657C>T
sample27_62	Mt	1657	C	T	859456	0/1	1481	379,1102	synonymous|COX1|AGAP028364-RA|protein_coding|+|78N|1657C>T
sample10	Mt	1657	C	T	859456	0/1	73	41,32	synonymous|COX1|AGAP028364-RA|protein_coding|+|78N|1657C>T
sample67	Mt	1657	C	T	859456	0/1	49	24,25	synonymous|COX1|AGAP028364-RA|protein_coding|+|78N|1657C>T
sample85	Mt	1657	C	T	859456	1/1	3056	288,2768	synonymous|COX1|AGAP028364-RA|protein_coding|+|78N|1657C>T
sample32	Mt	1657	C	T	859456	0/1	1872	290,1582	synonymous|COX1|AGAP028364-RA|protein_coding|+|78N|1657C>T
sample65	Mt	1657	C	T	859456	0/1	299	161138	synonymous|COX1|AGAP028364-RA|protein_coding|+|78N|1657C>T
sample53	Mt	1657	C	T	859456	0/1	137	66,71	synonymous|COX1|AGAP028364-RA|protein_coding|+|78N|1657C>T
sample89	Mt	1657	C	T	859456	0/1	599	227372	synonymous|COX1|AGAP028364-RA|protein_coding|+|78N|1657C>T
sample57	Mt	1657	C	T	859456	0/1	125	56,69	synonymous|COX1|AGAP028364-RA|protein_coding|+|78N|1657C>T
sample61	Mt	1657	C	T	859456	0/1	392	141251	synonymous|COX1|AGAP028364-RA|protein_coding|+|78N|1657C>T
sample63	Mt	1657	C	T	859456	0/1	1116	230886	synonymous|COX1|AGAP028364-RA|protein_coding|+|78N|1657C>T
sample64	Mt	1657	C	T	859456	0/1	2214	179,2035	synonymous|COX1|AGAP028364-RA|protein_coding|+|78N|1657C>T
sample66	Mt	1657	C	T	859456	0/1	540	445,94	synonymous|COX1|AGAP028364-RA|protein_coding|+|78N|1657C>T
sample70	Mt	1657	C	T	859456	0/1	381	189192	synonymous|COX1|AGAP028364-RA|protein_coding|+|78N|1657C>T
sample82	Mt	1657	C	T	859456	0/1	228	106122	synonymous|COX1|AGAP028364-RA|protein_coding|+|78N|1657C>T
sample46	Mt	1657	C	T	859456	1/1	15086	1516,13570	synonymous|COX1|AGAP028364-RA|protein_coding|+|78N|1657C>T
sample69	Mt	1657	C	T	859456	0/1	164	85,79	synonymous|COX1|AGAP028364-RA|protein_coding|+|78N|1657C>T
sample76	Mt	1657	C	T	859456	0/1	1171	124,1046	synonymous|COX1|AGAP028364-RA|protein_coding|+|78N|1657C>T
sample74	Mt	1657	C	T	859456	0/1	2626	247,2378	synonymous|COX1|AGAP028364-RA|protein_coding|+|78N|1657C>T
sample79	Mt	1657	C	T	859456	0/1	42	29,13	synonymous|COX1|AGAP028364-RA|protein_coding|+|78N|1657C>T
sample83	Mt	1657	C	T	859456	0/1	505	86419	synonymous|COX1|AGAP028364-RA|protein_coding|+|78N|1657C>T
sample87	Mt	1666	T	C	41399.1	0/1	52	43,4	synonymous|COX1|AGAP028364-RA|protein_coding|+|81V|1666T>C
sample41	Mt	1666	T	C	41399.1	0/1	153	122,14	synonymous|COX1|AGAP028364-RA|protein_coding|+|81V|1666T>C
sample48	Mt	1666	T	C	41399.1	0/1	139	114,14	synonymous|COX1|AGAP028364-RA|protein_coding|+|81V|1666T>C
sample47	Mt	1666	T	C	41399.1	0/1	2010	1504,451	synonymous|COX1|AGAP028364-RA|protein_coding|+|81V|1666T>C
sample10	Mt	1666	T	C	41399.1	0/1	78	64,11	synonymous|COX1|AGAP028364-RA|protein_coding|+|81V|1666T>C
sample57	Mt	1666	T	C	41399.1	0/1	134	115,10	synonymous|COX1|AGAP028364-RA|protein_coding|+|81V|1666T>C
sample64	Mt	1666	T	C	41399.1	0/1	2317	1159,1069	synonymous|COX1|AGAP028364-RA|protein_coding|+|81V|1666T>C
sample82	Mt	1666	T	C	41399.1	0/1	254	199,24	synonymous|COX1|AGAP028364-RA|protein_coding|+|81V|1666T>C
sample69	Mt	1666	T	C	41399.1	0/1	173	144,20	synonymous|COX1|AGAP028364-RA|protein_coding|+|81V|1666T>C
sample79	Mt	1666	T	C	41399.1	0/1	46	35,7	synonymous|COX1|AGAP028364-RA|protein_coding|+|81V|1666T>C
sample83	Mt	1666	T	C	41399.1	0/1	576	238,20	synonymous|COX1|AGAP028364-RA|protein_coding|+|81V|1666T>C
sample89	Mt	1670	TTA	CTA	185808	0/1	569	427,62	synonymous|COX1|AGAP028364-RA|protein_coding|+|83L|1670TTA>CTA
sample74	Mt	1670	TTA	CTA	185808	0/1	2472	1282,1107	synonymous|COX1|AGAP028364-RA|protein_coding|+|83L|1670TTA>CTA
sample91	Mt	1676	T	C	26258.9	0/1	206	160,32	synonymous|COX1|AGAP028364-RA|protein_coding|+|85L|1676T>C
sample87	Mt	1676	T	C	26258.9	0/1	48	37,5	synonymous|COX1|AGAP028364-RA|protein_coding|+|85L|1676T>C
sample41	Mt	1676	T	C	26258.9	0/1	136	89,14	synonymous|COX1|AGAP028364-RA|protein_coding|+|85L|1676T>C
sample25_91	Mt	1676	T	C	26258.9	0/1	1023	848110	synonymous|COX1|AGAP028364-RA|protein_coding|+|85L|1676T>C
sample48	Mt	1676	T	C	26258.9	0/1	121	107,10	synonymous|COX1|AGAP028364-RA|protein_coding|+|85L|1676T>C
sample35	Mt	1676	T	C	26258.9	0/1	94	69,7	synonymous|COX1|AGAP028364-RA|protein_coding|+|85L|1676T>C
sample47	Mt	1676	T	C	26258.9	0/1	1899	1601,218	synonymous|COX1|AGAP028364-RA|protein_coding|+|85L|1676T>C
sample10	Mt	1676	T	C	26258.9	0/1	72	66,6	synonymous|COX1|AGAP028364-RA|protein_coding|+|85L|1676T>C
sample67	Mt	1676	T	C	26258.9	0/1	45	34,6	synonymous|COX1|AGAP028364-RA|protein_coding|+|85L|1676T>C
sample57	Mt	1676	T	C	26258.9	0/1	126	104,10	synonymous|COX1|AGAP028364-RA|protein_coding|+|85L|1676T>C
sample63	Mt	1676	T	C	26258.9	0/1	1070	859131	synonymous|COX1|AGAP028364-RA|protein_coding|+|85L|1676T>C
sample64	Mt	1676	T	C	26258.9	0/1	2158	1270,860	synonymous|COX1|AGAP028364-RA|protein_coding|+|85L|1676T>C
sample82	Mt	1676	T	C	26258.9	0/1	233	185,22	synonymous|COX1|AGAP028364-RA|protein_coding|+|85L|1676T>C
sample83	Mt	1676	T	C	26258.9	0/1	579	146,85	synonymous|COX1|AGAP028364-RA|protein_coding|+|85L|1676T>C
sample25_91	Mt	1681	A	G	3539.76	0/1	1118	887119	synonymous|COX1|AGAP028364-RA|protein_coding|+|86G|1681A>G
sample47	Mt	1681	A	G	3539.76	0/1	1970	1504,299	synonymous|COX1|AGAP028364-RA|protein_coding|+|86G|1681A>G
sample63	Mt	1681	A	G	3539.76	0/1	1136	956127	synonymous|COX1|AGAP028364-RA|protein_coding|+|86G|1681A>G
sample91	Mt	1684	A	C	693409	0/1	335	127,44	synonymous|COX1|AGAP028364-RA|protein_coding|+|87A|1684A>C
sample87	Mt	1684	A	C	693409	0/1	47	38,7	synonymous|COX1|AGAP028364-RA|protein_coding|+|87A|1684A>C
sample25_91	Mt	1684	A	C	693409	1/0	1139	112762	.
sample48	Mt	1684	A	C	693409	0/1	151	109,24	synonymous|COX1|AGAP028364-RA|protein_coding|+|87A|1684A>C
sample35	Mt	1684	A	C	693409	0/1	102	67,26	synonymous|COX1|AGAP028364-RA|protein_coding|+|87A|1684A>C
sample12	Mt	1684	A	C	693409	0/1	2845	198,47	synonymous|COX1|AGAP028364-RA|protein_coding|+|87A|1684A>C
sample3	Mt	1684	A	C	693409	0/1	163	134,21	synonymous|COX1|AGAP028364-RA|protein_coding|+|87A|1684A>C
sample47	Mt	1684	A	C	693409	0/1	1996	1040,817	synonymous|COX1|AGAP028364-RA|protein_coding|+|87A|1684A>C
sample27_62	Mt	1684	A	C	693409	0/1	1510	447988	synonymous|COX1|AGAP028364-RA|protein_coding|+|87A|1684A>C
sample10	Mt	1684	A	C	693409	0/1	76	60,10	synonymous|COX1|AGAP028364-RA|protein_coding|+|87A|1684A>C
sample67	Mt	1684	A	C	693409	0/1	52	32,13	synonymous|COX1|AGAP028364-RA|protein_coding|+|87A|1684A>C
sample85	Mt	1684	A	C	693409	1/1	3104	198,2633	synonymous|COX1|AGAP028364-RA|protein_coding|+|87A|1684A>C
sample32	Mt	1684	A	C	693409	0/1	1663	322,1274	synonymous|COX1|AGAP028364-RA|protein_coding|+|87A|1684A>C
sample65	Mt	1684	A	C	693409	0/1	308	198,80	synonymous|COX1|AGAP028364-RA|protein_coding|+|87A|1684A>C
sample53	Mt	1684	A	C	693409	0/1	146	84,52	synonymous|COX1|AGAP028364-RA|protein_coding|+|87A|1684A>C
sample57	Mt	1684	A	C	693409	0/1	124	64,49	synonymous|COX1|AGAP028364-RA|protein_coding|+|87A|1684A>C
sample61	Mt	1684	A	C	693409	0/1	379	160158	synonymous|COX1|AGAP028364-RA|protein_coding|+|87A|1684A>C
sample63	Mt	1684	A	C	693409	1/0	1167	296470	.
sample64	Mt	1684	A	C	693409	0/1	2259	1422,812	synonymous|COX1|AGAP028364-RA|protein_coding|+|87A|1684A>C
sample70	Mt	1684	A	C	693409	0/1	433	270146	synonymous|COX1|AGAP028364-RA|protein_coding|+|87A|1684A>C
sample82	Mt	1684	A	C	693409	0/1	243	146,65	synonymous|COX1|AGAP028364-RA|protein_coding|+|87A|1684A>C
sample46	Mt	1684	A	C	693409	1/1	13538	123,13386	synonymous|COX1|AGAP028364-RA|protein_coding|+|87A|1684A>C
sample69	Mt	1684	A	C	693409	0/1	182	146,24	synonymous|COX1|AGAP028364-RA|protein_coding|+|87A|1684A>C
sample76	Mt	1684	A	C	693409	0/1	1098	146895	synonymous|COX1|AGAP028364-RA|protein_coding|+|87A|1684A>C
sample79	Mt	1684	A	C	693409	0/1	46	40,5	synonymous|COX1|AGAP028364-RA|protein_coding|+|87A|1684A>C
sample83	Mt	1684	A	C	693409	0/1	579	122361	synonymous|COX1|AGAP028364-RA|protein_coding|+|87A|1684A>C
sample41	Mt	1684	A	T	693409	0/1	150	72,38	synonymous|COX1|AGAP028364-RA|protein_coding|+|87A|1684A>T
sample25_91	Mt	1684	A	T	693409	0/1	1139	112246	synonymous|COX1|AGAP028364-RA|protein_coding|+|87A|1684A>T
sample89	Mt	1684	A	T	693409	0/1	652	296316	synonymous|COX1|AGAP028364-RA|protein_coding|+|87A|1684A>T
sample63	Mt	1684	A	T	693409	0/1	1167	296391	synonymous|COX1|AGAP028364-RA|protein_coding|+|87A|1684A>T
sample74	Mt	1684	A	T	693409	0/1	2711	385,1630	synonymous|COX1|AGAP028364-RA|protein_coding|+|87A|1684A>T
sample91	Mt	1687	T	A	448993	0/1	329	207114	synonymous|COX1|AGAP028364-RA|protein_coding|+|88P|1687T>A
sample87	Mt	1687	T	A	448993	0/1	48	38,9	synonymous|COX1|AGAP028364-RA|protein_coding|+|88P|1687T>A
sample41	Mt	1687	T	A	448993	0/1	150	122,28	synonymous|COX1|AGAP028364-RA|protein_coding|+|88P|1687T>A
sample25_91	Mt	1687	T	A	448993	0/1	1129	958155	synonymous|COX1|AGAP028364-RA|protein_coding|+|88P|1687T>A
sample48	Mt	1687	T	A	448993	0/1	152	138,14	synonymous|COX1|AGAP028364-RA|protein_coding|+|88P|1687T>A
sample35	Mt	1687	T	A	448993	0/1	97	75,21	synonymous|COX1|AGAP028364-RA|protein_coding|+|88P|1687T>A
sample47	Mt	1687	T	A	448993	0/1	1983	1391,514	synonymous|COX1|AGAP028364-RA|protein_coding|+|88P|1687T>A
sample27_62	Mt	1687	T	A	448993	0/1	1517	1290,213	synonymous|COX1|AGAP028364-RA|protein_coding|+|88P|1687T>A
sample10	Mt	1687	T	A	448993	0/1	76	69,7	synonymous|COX1|AGAP028364-RA|protein_coding|+|88P|1687T>A
sample67	Mt	1687	T	A	448993	0/1	56	46,10	synonymous|COX1|AGAP028364-RA|protein_coding|+|88P|1687T>A
sample85	Mt	1687	T	A	448993	0/1	3103	2770,298	synonymous|COX1|AGAP028364-RA|protein_coding|+|88P|1687T>A
sample32	Mt	1687	T	A	448993	0/1	1667	357,1306	synonymous|COX1|AGAP028364-RA|protein_coding|+|88P|1687T>A
sample89	Mt	1687	T	A	448993	0/1	660	274369	synonymous|COX1|AGAP028364-RA|protein_coding|+|88P|1687T>A
sample57	Mt	1687	T	A	448993	0/1	122	82,40	synonymous|COX1|AGAP028364-RA|protein_coding|+|88P|1687T>A
sample61	Mt	1687	T	A	448993	0/1	372	230135	synonymous|COX1|AGAP028364-RA|protein_coding|+|88P|1687T>A
sample64	Mt	1687	T	A	448993	0/1	2263	1448,814	synonymous|COX1|AGAP028364-RA|protein_coding|+|88P|1687T>A
sample66	Mt	1687	T	A	448993	0/1	624	540,83	synonymous|COX1|AGAP028364-RA|protein_coding|+|88P|1687T>A
sample82	Mt	1687	T	A	448993	0/1	244	196,45	synonymous|COX1|AGAP028364-RA|protein_coding|+|88P|1687T>A
sample46	Mt	1687	T	A	448993	1/1	13349	1569,11777	synonymous|COX1|AGAP028364-RA|protein_coding|+|88P|1687T>A
sample76	Mt	1687	T	A	448993	0/1	1099	227870	synonymous|COX1|AGAP028364-RA|protein_coding|+|88P|1687T>A
sample79	Mt	1687	T	A	448993	0/1	48	42,5	synonymous|COX1|AGAP028364-RA|protein_coding|+|88P|1687T>A
sample83	Mt	1687	T	A	448993	0/1	573	455117	synonymous|COX1|AGAP028364-RA|protein_coding|+|88P|1687T>A
sample41	Mt	1693	A	G	706387	0/1	151	101,50	missense|COX1|AGAP028364-RA|protein_coding|+|90I>90M|1693A>G
sample25_91	Mt	1693	A	G	706387	0/1	1172	236936	missense|COX1|AGAP028364-RA|protein_coding|+|90I>90M|1693A>G
sample48	Mt	1693	A	G	706387	0/1	152	118,34	missense|COX1|AGAP028364-RA|protein_coding|+|90I>90M|1693A>G
sample35	Mt	1693	A	G	706387	0/1	101	85,16	missense|COX1|AGAP028364-RA|protein_coding|+|90I>90M|1693A>G
sample3	Mt	1693	A	G	706387	0/1	170	154,16	missense|COX1|AGAP028364-RA|protein_coding|+|90I>90M|1693A>G
sample47	Mt	1693	A	G	706387	0/1	2014	1316,697	missense|COX1|AGAP028364-RA|protein_coding|+|90I>90M|1693A>G
sample27_62	Mt	1693	A	G	706387	0/1	1563	458,1105	missense|COX1|AGAP028364-RA|protein_coding|+|90I>90M|1693A>G
sample10	Mt	1693	A	G	706387	0/1	79	71,8	missense|COX1|AGAP028364-RA|protein_coding|+|90I>90M|1693A>G
sample67	Mt	1693	A	G	706387	0/1	57	43,14	missense|COX1|AGAP028364-RA|protein_coding|+|90I>90M|1693A>G
sample85	Mt	1693	A	G	706387	1/1	3149	223,2926	missense|COX1|AGAP028364-RA|protein_coding|+|90I>90M|1693A>G
sample32	Mt	1693	A	G	706387	0/1	1881	414,1467	missense|COX1|AGAP028364-RA|protein_coding|+|90I>90M|1693A>G
sample65	Mt	1693	A	G	706387	0/1	310	220,90	missense|COX1|AGAP028364-RA|protein_coding|+|90I>90M|1693A>G
sample53	Mt	1693	A	G	706387	0/1	146	117,29	missense|COX1|AGAP028364-RA|protein_coding|+|90I>90M|1693A>G
sample57	Mt	1693	A	G	706387	0/1	131	84,47	missense|COX1|AGAP028364-RA|protein_coding|+|90I>90M|1693A>G
sample61	Mt	1693	A	G	706387	0/1	431	207224	missense|COX1|AGAP028364-RA|protein_coding|+|90I>90M|1693A>G
sample63	Mt	1693	A	G	706387	0/1	1200	447753	missense|COX1|AGAP028364-RA|protein_coding|+|90I>90M|1693A>G
sample70	Mt	1693	A	G	706387	0/1	439	260179	missense|COX1|AGAP028364-RA|protein_coding|+|90I>90M|1693A>G
sample82	Mt	1693	A	G	706387	0/1	257	187,70	missense|COX1|AGAP028364-RA|protein_coding|+|90I>90M|1693A>G
sample46	Mt	1693	A	G	706387	1/1	15655	159,15496	missense|COX1|AGAP028364-RA|protein_coding|+|90I>90M|1693A>G
sample69	Mt	1693	A	G	706387	0/1	181	143,38	missense|COX1|AGAP028364-RA|protein_coding|+|90I>90M|1693A>G
sample76	Mt	1693	A	G	706387	0/1	1216	209,1007	missense|COX1|AGAP028364-RA|protein_coding|+|90I>90M|1693A>G
sample74	Mt	1693	A	G	706387	0/1	2784	2021,763	missense|COX1|AGAP028364-RA|protein_coding|+|90I>90M|1693A>G
sample83	Mt	1693	A	G	706387	0/1	594	461133	missense|COX1|AGAP028364-RA|protein_coding|+|90I>90M|1693A>G
sample41	Mt	1696	TTTTCCT	GTTTCCT	644367	0/1	123	66,10	synonymous|COX1|AGAP028364-RA|protein_coding|+|91A|1696TTTTCCT>GTTTCCT
sample25_91	Mt	1696	TTTTCCT	GTTTCCT	644367	1/0	960	78600	.
sample48	Mt	1696	TTTTCCT	GTTTCCT	644367	0/1	99	67,12	synonymous|COX1|AGAP028364-RA|protein_coding|+|91A|1696TTTTCCT>GTTTCCT
sample47	Mt	1696	TTTTCCT	GTTTCCT	644367	0/1	1630	453514	synonymous|COX1|AGAP028364-RA|protein_coding|+|91A|1696TTTTCCT>GTTTCCT
sample27_62	Mt	1696	TTTTCCT	GTTTCCT	644367	0/1	1286	386687	synonymous|COX1|AGAP028364-RA|protein_coding|+|91A|1696TTTTCCT>GTTTCCT
sample10	Mt	1696	TTTTCCT	GTTTCCT	644367	0/1	67	45,7	synonymous|COX1|AGAP028364-RA|protein_coding|+|91A|1696TTTTCCT>GTTTCCT
sample67	Mt	1696	TTTTCCT	GTTTCCT	644367	0/1	39	26,3	synonymous|COX1|AGAP028364-RA|protein_coding|+|91A|1696TTTTCCT>GTTTCCT
sample85	Mt	1696	TTTTCCT	GTTTCCT	644367	0/1	2817	338,2152	synonymous|COX1|AGAP028364-RA|protein_coding|+|91A|1696TTTTCCT>GTTTCCT
sample65	Mt	1696	TTTTCCT	GTTTCCT	644367	0/1	246	163,45	synonymous|COX1|AGAP028364-RA|protein_coding|+|91A|1696TTTTCCT>GTTTCCT
sample63	Mt	1696	TTTTCCT	GTTTCCT	644367	0/1	1004	271525	synonymous|COX1|AGAP028364-RA|protein_coding|+|91A|1696TTTTCCT>GTTTCCT
sample70	Mt	1696	TTTTCCT	GTTTCCT	644367	0/1	382	212119	synonymous|COX1|AGAP028364-RA|protein_coding|+|91A|1696TTTTCCT>GTTTCCT
sample82	Mt	1696	TTTTCCT	GTTTCCT	644367	0/1	201	136,23	synonymous|COX1|AGAP028364-RA|protein_coding|+|91A|1696TTTTCCT>GTTTCCT
sample25_91	Mt	1696	TTTTCCT	ATTTCCT	644367	0/1	960	78174	synonymous|COX1|AGAP028364-RA|protein_coding|+|91A|1696TTTTCCT>ATTTCCT
sample51	Mt	1696	TTTTCCT	ATTTCCT	644367	0/1	717	107568	synonymous|COX1|AGAP028364-RA|protein_coding|+|91A|1696TTTTCCT>ATTTCCT
sample12	Mt	1696	TTTTCCT	ATTTCCT	644367	0/1	248	124,60	synonymous|COX1|AGAP028364-RA|protein_coding|+|91A|1696TTTTCCT>ATTTCCT
sample64	Mt	1696	TTTTCCT	TTTTCCC	644367	0/1	1631	244466	synonymous|COX1|AGAP028364-RA|protein_coding|+|93P|1696TTTTCCT>TTTTCCC
sample41	Mt	1705	A	T	450492	0/1	132	98,34	synonymous|COX1|AGAP028364-RA|protein_coding|+|94R|1705A>T
sample25_91	Mt	1705	A	T	450492	0/1	1082	935141	synonymous|COX1|AGAP028364-RA|protein_coding|+|94R|1705A>T
sample85	Mt	1705	A	T	450492	0/1	2974	2470,490	synonymous|COX1|AGAP028364-RA|protein_coding|+|94R|1705A>T
sample32	Mt	1705	A	T	450492	0/1	1682	344,1329	synonymous|COX1|AGAP028364-RA|protein_coding|+|94R|1705A>T
sample57	Mt	1705	A	T	450492	0/1	122	86,36	synonymous|COX1|AGAP028364-RA|protein_coding|+|94R|1705A>T
sample61	Mt	1705	A	T	450492	0/1	360	185173	synonymous|COX1|AGAP028364-RA|protein_coding|+|94R|1705A>T
sample46	Mt	1705	A	T	450492	1/1	14154	163,13989	synonymous|COX1|AGAP028364-RA|protein_coding|+|94R|1705A>T
sample76	Mt	1705	A	T	450492	0/1	1039	219809	synonymous|COX1|AGAP028364-RA|protein_coding|+|94R|1705A>T
sample91	Mt	1720	A	T	899594	0/1	315	141174	missense|COX1|AGAP028364-RA|protein_coding|+|99R>99S|1720A>T
sample87	Mt	1720	A	T	899594	0/1	47	35,12	missense|COX1|AGAP028364-RA|protein_coding|+|99R>99S|1720A>T
sample41	Mt	1720	A	T	899594	0/1	151	68,77	missense|COX1|AGAP028364-RA|protein_coding|+|99R>99S|1720A>T
sample25_91	Mt	1720	A	T	899594	0/1	1152	189955	missense|COX1|AGAP028364-RA|protein_coding|+|99R>99S|1720A>T
sample48	Mt	1720	A	T	899594	0/1	140	100,40	missense|COX1|AGAP028364-RA|protein_coding|+|99R>99S|1720A>T
sample35	Mt	1720	A	T	899594	0/1	102	72,30	missense|COX1|AGAP028364-RA|protein_coding|+|99R>99S|1720A>T
sample3	Mt	1720	A	T	899594	0/1	165	139,26	missense|COX1|AGAP028364-RA|protein_coding|+|99R>99S|1720A>T
sample47	Mt	1720	A	T	899594	0/1	1995	640,1349	missense|COX1|AGAP028364-RA|protein_coding|+|99R>99S|1720A>T
sample27_62	Mt	1720	A	T	899594	0/1	1513	371,1128	missense|COX1|AGAP028364-RA|protein_coding|+|99R>99S|1720A>T
sample10	Mt	1720	A	T	899594	0/1	75	48,27	missense|COX1|AGAP028364-RA|protein_coding|+|99R>99S|1720A>T
sample67	Mt	1720	A	T	899594	0/1	57	33,24	missense|COX1|AGAP028364-RA|protein_coding|+|99R>99S|1720A>T
sample85	Mt	1720	A	T	899594	1/1	3139	178,2952	missense|COX1|AGAP028364-RA|protein_coding|+|99R>99S|1720A>T
sample65	Mt	1720	A	T	899594	0/1	307	181126	missense|COX1|AGAP028364-RA|protein_coding|+|99R>99S|1720A>T
sample53	Mt	1720	A	T	899594	0/1	146	91,53	missense|COX1|AGAP028364-RA|protein_coding|+|99R>99S|1720A>T
sample89	Mt	1720	A	T	899594	0/1	656	293360	missense|COX1|AGAP028364-RA|protein_coding|+|99R>99S|1720A>T
sample57	Mt	1720	A	T	899594	0/1	132	62,69	missense|COX1|AGAP028364-RA|protein_coding|+|99R>99S|1720A>T
sample61	Mt	1720	A	T	899594	0/1	378	146221	missense|COX1|AGAP028364-RA|protein_coding|+|99R>99S|1720A>T
sample63	Mt	1720	A	T	899594	0/1	1163	413749	missense|COX1|AGAP028364-RA|protein_coding|+|99R>99S|1720A>T
sample64	Mt	1720	A	T	899594	0/1	2362	223,2138	missense|COX1|AGAP028364-RA|protein_coding|+|99R>99S|1720A>T
sample66	Mt	1720	A	T	899594	0/1	622	510110	missense|COX1|AGAP028364-RA|protein_coding|+|99R>99S|1720A>T
sample70	Mt	1720	A	T	899594	0/1	440	242195	missense|COX1|AGAP028364-RA|protein_coding|+|99R>99S|1720A>T
sample82	Mt	1720	A	T	899594	0/1	248	148100	missense|COX1|AGAP028364-RA|protein_coding|+|99R>99S|1720A>T
sample46	Mt	1720	A	T	899594	1/1	15129	131,14998	missense|COX1|AGAP028364-RA|protein_coding|+|99R>99S|1720A>T
sample69	Mt	1720	A	T	899594	0/1	165	120,44	missense|COX1|AGAP028364-RA|protein_coding|+|99R>99S|1720A>T
sample74	Mt	1720	A	T	899594	0/1	2761	666,2084	missense|COX1|AGAP028364-RA|protein_coding|+|99R>99S|1720A>T
sample79	Mt	1720	A	T	899594	0/1	48	32,16	missense|COX1|AGAP028364-RA|protein_coding|+|99R>99S|1720A>T
sample83	Mt	1720	A	T	899594	0/1	574	200374	missense|COX1|AGAP028364-RA|protein_coding|+|99R>99S|1720A>T
sample91	Mt	1727	ATG	ATA	685434	0/1	159	87,33	missense|COX1|AGAP028364-RA|protein_coding|+|102M>102I|1727ATG>ATA
sample87	Mt	1727	ATG	ATA	685434	0/1	36	27,5	missense|COX1|AGAP028364-RA|protein_coding|+|102M>102I|1727ATG>ATA
sample25_91	Mt	1727	ATG	ATA	685434	1/0	875	49198	.
sample35	Mt	1727	ATG	ATA	685434	0/1	80	51,9	missense|COX1|AGAP028364-RA|protein_coding|+|102M>102I|1727ATG>ATA
sample3	Mt	1727	ATG	ATA	685434	0/1	148	39,96	missense|COX1|AGAP028364-RA|protein_coding|+|102M>102I|1727ATG>ATA
sample67	Mt	1727	ATG	ATA	685434	0/1	42	24,9	missense|COX1|AGAP028364-RA|protein_coding|+|102M>102I|1727ATG>ATA
sample85	Mt	1727	ATG	ATA	685434	1/0	2384	106305	.
sample53	Mt	1727	ATG	ATA	685434	0/1	110	66,30	missense|COX1|AGAP028364-RA|protein_coding|+|102M>102I|1727ATG>ATA
sample57	Mt	1727	ATG	ATA	685434	0/1	115	53,41	missense|COX1|AGAP028364-RA|protein_coding|+|102M>102I|1727ATG>ATA
sample61	Mt	1727	ATG	ATA	685434	0/1	306	139134	missense|COX1|AGAP028364-RA|protein_coding|+|102M>102I|1727ATG>ATA
sample64	Mt	1727	ATG	ATA	685434	1/0	2008	181805	.
sample66	Mt	1727	ATG	ATA	685434	0/1	572	484,53	missense|COX1|AGAP028364-RA|protein_coding|+|102M>102I|1727ATG>ATA
sample46	Mt	1727	ATG	ATA	685434	1/1	12467	98,12272	missense|COX1|AGAP028364-RA|protein_coding|+|102M>102I|1727ATG>ATA
sample91	Mt	1730	C	T	533587	0/1	314	192114	missense|COX1|AGAP028364-RA|protein_coding|+|103L>103F|1730C>T
sample41	Mt	1730	C	T	533587	0/1	143	95,48	missense|COX1|AGAP028364-RA|protein_coding|+|103L>103F|1730C>T
sample25_91	Mt	1730	C	T	533587	0/1	978	776188	missense|COX1|AGAP028364-RA|protein_coding|+|103L>103F|1730C>T
sample48	Mt	1730	C	T	533587	0/1	134	116,18	missense|COX1|AGAP028364-RA|protein_coding|+|103L>103F|1730C>T
sample35	Mt	1730	C	T	533587	0/1	94	81,12	missense|COX1|AGAP028364-RA|protein_coding|+|103L>103F|1730C>T
sample47	Mt	1730	C	T	533587	0/1	1759	1203,539	missense|COX1|AGAP028364-RA|protein_coding|+|103L>103F|1730C>T
sample10	Mt	1730	C	T	533587	0/1	69	58,11	missense|COX1|AGAP028364-RA|protein_coding|+|103L>103F|1730C>T
sample67	Mt	1730	C	T	533587	0/1	55	45,9	missense|COX1|AGAP028364-RA|protein_coding|+|103L>103F|1730C>T
sample85	Mt	1730	C	T	533587	0/1	2473	2115,339	missense|COX1|AGAP028364-RA|protein_coding|+|103L>103F|1730C>T
sample65	Mt	1730	C	T	533587	0/1	300	246,52	missense|COX1|AGAP028364-RA|protein_coding|+|103L>103F|1730C>T
sample89	Mt	1730	C	T	533587	0/1	619	280326	missense|COX1|AGAP028364-RA|protein_coding|+|103L>103F|1730C>T
sample57	Mt	1730	C	T	533587	0/1	130	79,50	missense|COX1|AGAP028364-RA|protein_coding|+|103L>103F|1730C>T
sample61	Mt	1730	C	T	533587	0/1	371	179173	missense|COX1|AGAP028364-RA|protein_coding|+|103L>103F|1730C>T
sample64	Mt	1730	C	T	533587	0/1	2101	1091,1008	missense|COX1|AGAP028364-RA|protein_coding|+|103L>103F|1730C>T
sample82	Mt	1730	C	T	533587	0/1	238	187,50	missense|COX1|AGAP028364-RA|protein_coding|+|103L>103F|1730C>T
sample46	Mt	1730	C	T	533587	1/1	14176	1401,12585	missense|COX1|AGAP028364-RA|protein_coding|+|103L>103F|1730C>T
sample69	Mt	1730	C	T	533587	0/1	165	136,28	missense|COX1|AGAP028364-RA|protein_coding|+|103L>103F|1730C>T
sample74	Mt	1730	C	T	533587	0/1	2731	695,1919	missense|COX1|AGAP028364-RA|protein_coding|+|103L>103F|1730C>T
sample79	Mt	1730	C	T	533587	0/1	42	30,11	missense|COX1|AGAP028364-RA|protein_coding|+|103L>103F|1730C>T
sample83	Mt	1730	C	T	533587	0/1	548	422124	missense|COX1|AGAP028364-RA|protein_coding|+|103L>103F|1730C>T
sample25_91	Mt	1766	ATA	TTA	631995	1/0	936	67,82	.
sample85	Mt	1766	ATA	TTA	631995	1/0	2637	170231	.
sample89	Mt	1766	ATA	TTA	631995	0/1	569	339152	missense|COX1|AGAP028364-RA|protein_coding|+|115I>115L|1766ATA>TTA
sample57	Mt	1766	ATA	TTA	631995	0/1	111	74,24	missense|COX1|AGAP028364-RA|protein_coding|+|115I>115L|1766ATA>TTA
sample61	Mt	1766	ATA	TTA	631995	0/1	313	162112	missense|COX1|AGAP028364-RA|protein_coding|+|115I>115L|1766ATA>TTA
sample46	Mt	1766	ATA	TTA	631995	1/1	11873	156,11668	missense|COX1|AGAP028364-RA|protein_coding|+|115I>115L|1766ATA>TTA
sample91	Mt	1771	A	T	105737	0/1	306	193111	synonymous|COX1|AGAP028364-RA|protein_coding|+|116V|1771A>T
sample87	Mt	1771	A	T	105737	0/1	47	43,4	synonymous|COX1|AGAP028364-RA|protein_coding|+|116V|1771A>T
sample41	Mt	1771	A	T	105737	0/1	139	105,33	synonymous|COX1|AGAP028364-RA|protein_coding|+|116V|1771A>T
sample48	Mt	1771	A	T	105737	0/1	139	102,37	synonymous|COX1|AGAP028364-RA|protein_coding|+|116V|1771A>T
sample35	Mt	1771	A	T	105737	0/1	92	78,14	synonymous|COX1|AGAP028364-RA|protein_coding|+|116V|1771A>T
sample47	Mt	1771	A	T	105737	0/1	1943	1612,318	synonymous|COX1|AGAP028364-RA|protein_coding|+|116V|1771A>T
sample27_62	Mt	1771	A	T	105737	0/1	1492	1269,209	synonymous|COX1|AGAP028364-RA|protein_coding|+|116V|1771A>T
sample10	Mt	1771	A	T	105737	0/1	76	62,14	synonymous|COX1|AGAP028364-RA|protein_coding|+|116V|1771A>T
sample65	Mt	1771	A	T	105737	0/1	291	250,39	synonymous|COX1|AGAP028364-RA|protein_coding|+|116V|1771A>T
sample53	Mt	1771	A	T	105737	0/1	128	118,10	synonymous|COX1|AGAP028364-RA|protein_coding|+|116V|1771A>T
sample89	Mt	1771	A	T	105737	0/1	641	253382	synonymous|COX1|AGAP028364-RA|protein_coding|+|116V|1771A>T
sample57	Mt	1771	A	T	105737	0/1	116	94,22	synonymous|COX1|AGAP028364-RA|protein_coding|+|116V|1771A>T
sample61	Mt	1771	A	T	105737	0/1	339	292,43	synonymous|COX1|AGAP028364-RA|protein_coding|+|116V|1771A>T
sample64	Mt	1771	A	T	105737	0/1	2351	1144,1207	synonymous|COX1|AGAP028364-RA|protein_coding|+|116V|1771A>T
sample82	Mt	1771	A	T	105737	0/1	237	181,53	synonymous|COX1|AGAP028364-RA|protein_coding|+|116V|1771A>T
sample69	Mt	1771	A	T	105737	0/1	177	132,45	synonymous|COX1|AGAP028364-RA|protein_coding|+|116V|1771A>T
sample74	Mt	1771	A	T	105737	0/1	2675	1060,1602	synonymous|COX1|AGAP028364-RA|protein_coding|+|116V|1771A>T
sample79	Mt	1771	A	T	105737	0/1	39	28,10	synonymous|COX1|AGAP028364-RA|protein_coding|+|116V|1771A>T
sample91	Mt	1774	AAAC	AAAT	685639	0/1	238	92,59	synonymous|COX1|AGAP028364-RA|protein_coding|+|118N|1774AAAC>AAAT
sample87	Mt	1774	AAAC	AAAT	685639	0/1	43	29,12	synonymous|COX1|AGAP028364-RA|protein_coding|+|118N|1774AAAC>AAAT
sample41	Mt	1774	AAAC	AAAT	685639	0/1	125	50,35	synonymous|COX1|AGAP028364-RA|protein_coding|+|118N|1774AAAC>AAAT
sample25_91	Mt	1774	AAAC	AAAT	685639	1/1	892	45823	synonymous|COX1|AGAP028364-RA|protein_coding|+|118N|1774AAAC>AAAT
sample48	Mt	1774	AAAC	AAAT	685639	0/1	131	72,36	synonymous|COX1|AGAP028364-RA|protein_coding|+|118N|1774AAAC>AAAT
sample35	Mt	1774	AAAC	AAAT	685639	0/1	76	50,22	synonymous|COX1|AGAP028364-RA|protein_coding|+|118N|1774AAAC>AAAT
sample12	Mt	1774	AAAC	AAAT	685639	0/1	262	154,55	synonymous|COX1|AGAP028364-RA|protein_coding|+|118N|1774AAAC>AAAT
sample3	Mt	1774	AAAC	AAAT	685639	0/1	148	126,18	synonymous|COX1|AGAP028364-RA|protein_coding|+|118N|1774AAAC>AAAT
sample47	Mt	1774	AAAC	AAAT	685639	0/1	1747	438965	synonymous|COX1|AGAP028364-RA|protein_coding|+|118N|1774AAAC>AAAT
sample27_62	Mt	1774	AAAC	AAAT	685639	0/1	1255	380716	synonymous|COX1|AGAP028364-RA|protein_coding|+|118N|1774AAAC>AAAT
sample10	Mt	1774	AAAC	AAAT	685639	0/1	74	42,28	synonymous|COX1|AGAP028364-RA|protein_coding|+|118N|1774AAAC>AAAT
sample67	Mt	1774	AAAC	AAAT	685639	0/1	40	22,16	synonymous|COX1|AGAP028364-RA|protein_coding|+|118N|1774AAAC>AAAT
sample85	Mt	1774	AAAC	AAAT	685639	1/1	2490	119,2338	synonymous|COX1|AGAP028364-RA|protein_coding|+|118N|1774AAAC>AAAT
sample32	Mt	1774	AAAC	AAAT	685639	0/1	354	298,38	synonymous|COX1|AGAP028364-RA|protein_coding|+|118N|1774AAAC>AAAT
sample65	Mt	1774	AAAC	AAAT	685639	0/1	260	157,86	synonymous|COX1|AGAP028364-RA|protein_coding|+|118N|1774AAAC>AAAT
sample53	Mt	1774	AAAC	AAAT	685639	0/1	112	66,44	synonymous|COX1|AGAP028364-RA|protein_coding|+|118N|1774AAAC>AAAT
sample57	Mt	1774	AAAC	AAAT	685639	0/1	107	52,49	synonymous|COX1|AGAP028364-RA|protein_coding|+|118N|1774AAAC>AAAT
sample61	Mt	1774	AAAC	AAAT	685639	0/1	286	130135	synonymous|COX1|AGAP028364-RA|protein_coding|+|118N|1774AAAC>AAAT
sample63	Mt	1774	AAAC	AAAT	685639	0/1	953	231700	synonymous|COX1|AGAP028364-RA|protein_coding|+|118N|1774AAAC>AAAT
sample64	Mt	1774	AAAC	AAAT	685639	1/1	2245	171,2045	synonymous|COX1|AGAP028364-RA|protein_coding|+|118N|1774AAAC>AAAT
sample66	Mt	1774	AAAC	AAAT	685639	0/1	555	475,57	synonymous|COX1|AGAP028364-RA|protein_coding|+|118N|1774AAAC>AAAT
sample70	Mt	1774	AAAC	AAAT	685639	0/1	387	212139	synonymous|COX1|AGAP028364-RA|protein_coding|+|118N|1774AAAC>AAAT
sample82	Mt	1774	AAAC	AAAT	685639	0/1	207	116,77	synonymous|COX1|AGAP028364-RA|protein_coding|+|118N|1774AAAC>AAAT
sample46	Mt	1774	AAAC	AAAT	685639	1/1	10017	96,9897	synonymous|COX1|AGAP028364-RA|protein_coding|+|118N|1774AAAC>AAAT
sample69	Mt	1774	AAAC	AAAT	685639	0/1	169	98,49	synonymous|COX1|AGAP028364-RA|protein_coding|+|118N|1774AAAC>AAAT
sample76	Mt	1774	AAAC	AAAT	685639	0/1	164	121,31	synonymous|COX1|AGAP028364-RA|protein_coding|+|118N|1774AAAC>AAAT
sample79	Mt	1774	AAAC	AAAT	685639	0/1	37	25,10	synonymous|COX1|AGAP028364-RA|protein_coding|+|118N|1774AAAC>AAAT
sample83	Mt	1774	AAAC	AAAT	685639	0/1	153	84,49	synonymous|COX1|AGAP028364-RA|protein_coding|+|118N|1774AAAC>AAAT
sample89	Mt	1774	AAAC	CAAC	685639	0/1	500	74210	missense|COX1|AGAP028364-RA|protein_coding|+|117E>117D|1774AAAC>CAAC
sample74	Mt	1774	AAAC	CAAC	685639	0/1	1535	169,1185	missense|COX1|AGAP028364-RA|protein_coding|+|117E>117D|1774AAAC>CAAC
sample91	Mt	1780	G	A	677710	0/1	337	154156	synonymous|COX1|AGAP028364-RA|protein_coding|+|119G|1780G>A
sample41	Mt	1780	G	A	677710	0/1	153	76,40	synonymous|COX1|AGAP028364-RA|protein_coding|+|119G|1780G>A
sample25_91	Mt	1780	G	A	677710	1/1	1147	75991	synonymous|COX1|AGAP028364-RA|protein_coding|+|119G|1780G>A
sample48	Mt	1780	G	A	677710	0/1	143	91,29	synonymous|COX1|AGAP028364-RA|protein_coding|+|119G|1780G>A
sample35	Mt	1780	G	A	677710	0/1	100	75,21	synonymous|COX1|AGAP028364-RA|protein_coding|+|119G|1780G>A
sample3	Mt	1780	G	A	677710	0/1	163	138,23	synonymous|COX1|AGAP028364-RA|protein_coding|+|119G|1780G>A
sample47	Mt	1780	G	A	677710	0/1	1951	1094,786	synonymous|COX1|AGAP028364-RA|protein_coding|+|119G|1780G>A
sample27_62	Mt	1780	G	A	677710	0/1	1509	429,1011	synonymous|COX1|AGAP028364-RA|protein_coding|+|119G|1780G>A
sample10	Mt	1780	G	A	677710	0/1	77	60,17	synonymous|COX1|AGAP028364-RA|protein_coding|+|119G|1780G>A
sample67	Mt	1780	G	A	677710	0/1	55	32,14	synonymous|COX1|AGAP028364-RA|protein_coding|+|119G|1780G>A
sample85	Mt	1780	G	A	677710	0/1	3055	996,2013	synonymous|COX1|AGAP028364-RA|protein_coding|+|119G|1780G>A
sample32	Mt	1780	G	A	677710	0/1	1938	328133	synonymous|COX1|AGAP028364-RA|protein_coding|+|119G|1780G>A
sample65	Mt	1780	G	A	677710	0/1	293	194,79	synonymous|COX1|AGAP028364-RA|protein_coding|+|119G|1780G>A
sample53	Mt	1780	G	A	677710	0/1	144	99,24	synonymous|COX1|AGAP028364-RA|protein_coding|+|119G|1780G>A
sample89	Mt	1780	G	A	677710	0/1	656	105450	synonymous|COX1|AGAP028364-RA|protein_coding|+|119G|1780G>A
sample57	Mt	1780	G	A	677710	0/1	133	76,50	synonymous|COX1|AGAP028364-RA|protein_coding|+|119G|1780G>A
sample61	Mt	1780	G	A	677710	0/1	405	178183	synonymous|COX1|AGAP028364-RA|protein_coding|+|119G|1780G>A
sample63	Mt	1780	G	A	677710	0/1	1173	308783	synonymous|COX1|AGAP028364-RA|protein_coding|+|119G|1780G>A
sample66	Mt	1780	G	A	677710	0/1	592	503,68	synonymous|COX1|AGAP028364-RA|protein_coding|+|119G|1780G>A
sample70	Mt	1780	G	A	677710	0/1	420	234155	synonymous|COX1|AGAP028364-RA|protein_coding|+|119G|1780G>A
sample82	Mt	1780	G	A	677710	0/1	247	162,64	synonymous|COX1|AGAP028364-RA|protein_coding|+|119G|1780G>A
sample46	Mt	1780	G	A	677710	1/1	14155	139,13985	synonymous|COX1|AGAP028364-RA|protein_coding|+|119G|1780G>A
sample69	Mt	1780	G	A	677710	0/1	185	134,28	synonymous|COX1|AGAP028364-RA|protein_coding|+|119G|1780G>A
sample76	Mt	1780	G	A	677710	0/1	1222	169,54	synonymous|COX1|AGAP028364-RA|protein_coding|+|119G|1780G>A
sample74	Mt	1780	G	A	677710	0/1	2716	234,1996	synonymous|COX1|AGAP028364-RA|protein_coding|+|119G|1780G>A
sample79	Mt	1780	G	A	677710	0/1	43	35,4	synonymous|COX1|AGAP028364-RA|protein_coding|+|119G|1780G>A
sample83	Mt	1780	G	A	677710	0/1	564	120115	synonymous|COX1|AGAP028364-RA|protein_coding|+|119G|1780G>A
sample91	Mt	1783	T	A	160721	0/1	327	178148	synonymous|COX1|AGAP028364-RA|protein_coding|+|120A|1783T>A
sample41	Mt	1783	T	A	160721	0/1	146	104,40	synonymous|COX1|AGAP028364-RA|protein_coding|+|120A|1783T>A
sample25_91	Mt	1783	T	A	160721	0/1	1104	330765	synonymous|COX1|AGAP028364-RA|protein_coding|+|120A|1783T>A
sample48	Mt	1783	T	A	160721	0/1	141	117,23	synonymous|COX1|AGAP028364-RA|protein_coding|+|120A|1783T>A
sample35	Mt	1783	T	A	160721	0/1	91	75,15	synonymous|COX1|AGAP028364-RA|protein_coding|+|120A|1783T>A
sample47	Mt	1783	T	A	160721	0/1	1878	957601	synonymous|COX1|AGAP028364-RA|protein_coding|+|120A|1783T>A
sample27_62	Mt	1783	T	A	160721	0/1	1484	611827	synonymous|COX1|AGAP028364-RA|protein_coding|+|120A|1783T>A
sample10	Mt	1783	T	A	160721	0/1	79	68,11	synonymous|COX1|AGAP028364-RA|protein_coding|+|120A|1783T>A
sample67	Mt	1783	T	A	160721	0/1	54	38,15	synonymous|COX1|AGAP028364-RA|protein_coding|+|120A|1783T>A
sample85	Mt	1783	T	A	160721	0/1	2993	496,2488	synonymous|COX1|AGAP028364-RA|protein_coding|+|120A|1783T>A
sample65	Mt	1783	T	A	160721	0/1	281	205,71	synonymous|COX1|AGAP028364-RA|protein_coding|+|120A|1783T>A
sample53	Mt	1783	T	A	160721	0/1	131	93,38	synonymous|COX1|AGAP028364-RA|protein_coding|+|120A|1783T>A
sample89	Mt	1783	T	A	160721	0/1	644	430209	synonymous|COX1|AGAP028364-RA|protein_coding|+|120A|1783T>A
sample63	Mt	1783	T	A	160721	0/1	1104	445656	synonymous|COX1|AGAP028364-RA|protein_coding|+|120A|1783T>A
sample70	Mt	1783	T	A	160721	0/1	390	228150	synonymous|COX1|AGAP028364-RA|protein_coding|+|120A|1783T>A
sample82	Mt	1783	T	A	160721	0/1	239	192,46	synonymous|COX1|AGAP028364-RA|protein_coding|+|120A|1783T>A
sample69	Mt	1783	T	A	160721	0/1	178	158,18	synonymous|COX1|AGAP028364-RA|protein_coding|+|120A|1783T>A
sample74	Mt	1783	T	A	160721	0/1	2702	1746,933	synonymous|COX1|AGAP028364-RA|protein_coding|+|120A|1783T>A
sample83	Mt	1783	T	A	160721	0/1	523	148311	synonymous|COX1|AGAP028364-RA|protein_coding|+|120A|1783T>A
sample91	Mt	1786	A	T	562297	0/1	322	180,48	synonymous|COX1|AGAP028364-RA|protein_coding|+|121G|1786A>T
sample87	Mt	1786	A	T	562297	0/1	44	34,10	synonymous|COX1|AGAP028364-RA|protein_coding|+|121G|1786A>T
sample41	Mt	1786	A	T	562297	0/1	142	74,64	synonymous|COX1|AGAP028364-RA|protein_coding|+|121G|1786A>T
sample25_91	Mt	1786	A	T	562297	0/1	1082	797161	synonymous|COX1|AGAP028364-RA|protein_coding|+|121G|1786A>T
sample48	Mt	1786	A	T	562297	0/1	138	104,33	synonymous|COX1|AGAP028364-RA|protein_coding|+|121G|1786A>T
sample35	Mt	1786	A	T	562297	0/1	91	62,24	synonymous|COX1|AGAP028364-RA|protein_coding|+|121G|1786A>T
sample3	Mt	1786	A	T	562297	0/1	146	130,15	synonymous|COX1|AGAP028364-RA|protein_coding|+|121G|1786A>T
sample47	Mt	1786	A	T	562297	0/1	1834	1223,399	synonymous|COX1|AGAP028364-RA|protein_coding|+|121G|1786A>T
sample27_62	Mt	1786	A	T	562297	0/1	1429	1161,262	synonymous|COX1|AGAP028364-RA|protein_coding|+|121G|1786A>T
sample10	Mt	1786	A	T	562297	0/1	78	62,13	synonymous|COX1|AGAP028364-RA|protein_coding|+|121G|1786A>T
sample67	Mt	1786	A	T	562297	0/1	52	36,13	synonymous|COX1|AGAP028364-RA|protein_coding|+|121G|1786A>T
sample85	Mt	1786	A	T	562297	0/1	2925	2413,506	synonymous|COX1|AGAP028364-RA|protein_coding|+|121G|1786A>T
sample32	Mt	1786	A	T	562297	0/1	1840	309,1530	synonymous|COX1|AGAP028364-RA|protein_coding|+|121G|1786A>T
sample65	Mt	1786	A	T	562297	0/1	280	227,50	synonymous|COX1|AGAP028364-RA|protein_coding|+|121G|1786A>T
sample53	Mt	1786	A	T	562297	0/1	132	105,25	synonymous|COX1|AGAP028364-RA|protein_coding|+|121G|1786A>T
sample89	Mt	1786	A	T	562297	0/1	637	285348	synonymous|COX1|AGAP028364-RA|protein_coding|+|121G|1786A>T
sample57	Mt	1786	A	T	562297	0/1	128	69,58	synonymous|COX1|AGAP028364-RA|protein_coding|+|121G|1786A>T
sample61	Mt	1786	A	T	562297	0/1	388	173212	synonymous|COX1|AGAP028364-RA|protein_coding|+|121G|1786A>T
sample64	Mt	1786	A	T	562297	0/1	2147	1216,927	synonymous|COX1|AGAP028364-RA|protein_coding|+|121G|1786A>T
sample66	Mt	1786	A	T	562297	0/1	544	462,80	synonymous|COX1|AGAP028364-RA|protein_coding|+|121G|1786A>T
sample70	Mt	1786	A	T	562297	0/1	405	346,55	synonymous|COX1|AGAP028364-RA|protein_coding|+|121G|1786A>T
sample82	Mt	1786	A	T	562297	0/1	230	163,65	synonymous|COX1|AGAP028364-RA|protein_coding|+|121G|1786A>T
sample46	Mt	1786	A	T	562297	1/1	14237	152,14083	synonymous|COX1|AGAP028364-RA|protein_coding|+|121G|1786A>T
sample69	Mt	1786	A	T	562297	0/1	174	127,45	synonymous|COX1|AGAP028364-RA|protein_coding|+|121G|1786A>T
sample76	Mt	1786	A	T	562297	0/1	1173	140,1030	synonymous|COX1|AGAP028364-RA|protein_coding|+|121G|1786A>T
sample74	Mt	1786	A	T	562297	0/1	2651	255,2086	synonymous|COX1|AGAP028364-RA|protein_coding|+|121G|1786A>T
sample25_91	Mt	1789	A	C	571067	0/1	1089	240638	synonymous|COX1|AGAP028364-RA|protein_coding|+|122T|1789A>C
sample48	Mt	1789	A	C	571067	0/1	144	94,12	synonymous|COX1|AGAP028364-RA|protein_coding|+|122T|1789A>C
sample12	Mt	1789	A	C	571067	0/1	2682	235,29	synonymous|COX1|AGAP028364-RA|protein_coding|+|122T|1789A>C
sample47	Mt	1789	A	C	571067	0/1	1891	758613	synonymous|COX1|AGAP028364-RA|protein_coding|+|122T|1789A>C
sample27_62	Mt	1789	A	C	571067	0/1	1446	588766	synonymous|COX1|AGAP028364-RA|protein_coding|+|122T|1789A>C
sample67	Mt	1789	A	C	571067	0/1	55	35,10	synonymous|COX1|AGAP028364-RA|protein_coding|+|122T|1789A>C
sample85	Mt	1789	A	C	571067	0/1	2917	328,2479	synonymous|COX1|AGAP028364-RA|protein_coding|+|122T|1789A>C
sample65	Mt	1789	A	C	571067	0/1	293	203,54	synonymous|COX1|AGAP028364-RA|protein_coding|+|122T|1789A>C
sample89	Mt	1789	A	C	571067	0/1	647	518,65	synonymous|COX1|AGAP028364-RA|protein_coding|+|122T|1789A>C
sample57	Mt	1789	A	C	571067	0/1	128	77,37	synonymous|COX1|AGAP028364-RA|protein_coding|+|122T|1789A>C
sample61	Mt	1789	A	C	571067	0/1	387	174144	synonymous|COX1|AGAP028364-RA|protein_coding|+|122T|1789A>C
sample63	Mt	1789	A	C	571067	0/1	1150	458510	synonymous|COX1|AGAP028364-RA|protein_coding|+|122T|1789A>C
sample70	Mt	1789	A	C	571067	0/1	426	257142	synonymous|COX1|AGAP028364-RA|protein_coding|+|122T|1789A>C
sample82	Mt	1789	A	C	571067	0/1	244	170,31	synonymous|COX1|AGAP028364-RA|protein_coding|+|122T|1789A>C
sample46	Mt	1789	A	C	571067	1/1	13601	1605,11968	synonymous|COX1|AGAP028364-RA|protein_coding|+|122T|1789A>C
sample91	Mt	1789	A	T	571067	0/1	329	219,97	synonymous|COX1|AGAP028364-RA|protein_coding|+|122T|1789A>T
sample87	Mt	1789	A	T	571067	0/1	48	38,8	synonymous|COX1|AGAP028364-RA|protein_coding|+|122T|1789A>T
sample41	Mt	1789	A	T	571067	0/1	144	101,30	synonymous|COX1|AGAP028364-RA|protein_coding|+|122T|1789A>T
sample35	Mt	1789	A	T	571067	0/1	100	80,10	synonymous|COX1|AGAP028364-RA|protein_coding|+|122T|1789A>T
sample10	Mt	1789	A	T	571067	0/1	79	60,10	synonymous|COX1|AGAP028364-RA|protein_coding|+|122T|1789A>T
sample53	Mt	1789	A	T	571067	0/1	135	90,36	synonymous|COX1|AGAP028364-RA|protein_coding|+|122T|1789A>T
sample64	Mt	1789	A	T	571067	0/1	2276	1374,873	synonymous|COX1|AGAP028364-RA|protein_coding|+|122T|1789A>T
sample69	Mt	1789	A	T	571067	0/1	178	127,37	synonymous|COX1|AGAP028364-RA|protein_coding|+|122T|1789A>T
sample91	Mt	1792	A	T	138683	0/1	315	159122	synonymous|COX1|AGAP028364-RA|protein_coding|+|123G|1792A>T
sample41	Mt	1792	A	T	138683	0/1	131	98,19	synonymous|COX1|AGAP028364-RA|protein_coding|+|123G|1792A>T
sample25_91	Mt	1792	A	T	138683	0/1	1010	299694	synonymous|COX1|AGAP028364-RA|protein_coding|+|123G|1792A>T
sample48	Mt	1792	A	T	138683	0/1	133	102,21	synonymous|COX1|AGAP028364-RA|protein_coding|+|123G|1792A>T
sample12	Mt	1792	A	T	138683	0/1	2667	226,27	synonymous|COX1|AGAP028364-RA|protein_coding|+|123G|1792A>T
sample3	Mt	1792	A	T	138683	0/1	153	138,15	synonymous|COX1|AGAP028364-RA|protein_coding|+|123G|1792A>T
sample47	Mt	1792	A	T	138683	0/1	1792	1138,635	synonymous|COX1|AGAP028364-RA|protein_coding|+|123G|1792A>T
sample27_62	Mt	1792	A	T	138683	0/1	1340	578740	synonymous|COX1|AGAP028364-RA|protein_coding|+|123G|1792A>T
sample10	Mt	1792	A	T	138683	0/1	75	67,8	synonymous|COX1|AGAP028364-RA|protein_coding|+|123G|1792A>T
sample67	Mt	1792	A	T	138683	0/1	55	41,11	synonymous|COX1|AGAP028364-RA|protein_coding|+|123G|1792A>T
sample85	Mt	1792	A	T	138683	0/1	2632	363,2114	synonymous|COX1|AGAP028364-RA|protein_coding|+|123G|1792A>T
sample65	Mt	1792	A	T	138683	0/1	279	209,60	synonymous|COX1|AGAP028364-RA|protein_coding|+|123G|1792A>T
sample63	Mt	1792	A	T	138683	0/1	1047	422589	synonymous|COX1|AGAP028364-RA|protein_coding|+|123G|1792A>T
sample70	Mt	1792	A	T	138683	0/1	395	263121	synonymous|COX1|AGAP028364-RA|protein_coding|+|123G|1792A>T
sample82	Mt	1792	A	T	138683	0/1	240	182,36	synonymous|COX1|AGAP028364-RA|protein_coding|+|123G|1792A>T
sample32	Mt	1792	A	G	138683	0/1	1771	376,1373	synonymous|COX1|AGAP028364-RA|protein_coding|+|123G|1792A>G
sample53	Mt	1792	A	G	138683	0/1	128	84,36	synonymous|COX1|AGAP028364-RA|protein_coding|+|123G|1792A>G
sample76	Mt	1792	A	G	138683	0/1	1140	226862	synonymous|COX1|AGAP028364-RA|protein_coding|+|123G|1792A>G
sample91	Mt	1798	T	A	410828	0/1	305	249,46	synonymous|COX1|AGAP028364-RA|protein_coding|+|125T|1798T>A
sample87	Mt	1798	T	A	410828	0/1	48	38,10	synonymous|COX1|AGAP028364-RA|protein_coding|+|125T|1798T>A
sample41	Mt	1798	T	A	410828	0/1	129	92,37	synonymous|COX1|AGAP028364-RA|protein_coding|+|125T|1798T>A
sample25_91	Mt	1798	T	A	410828	0/1	993	715270	synonymous|COX1|AGAP028364-RA|protein_coding|+|125T|1798T>A
sample48	Mt	1798	T	A	410828	0/1	129	94,34	synonymous|COX1|AGAP028364-RA|protein_coding|+|125T|1798T>A
sample47	Mt	1798	T	A	410828	0/1	1730	1318,402	synonymous|COX1|AGAP028364-RA|protein_coding|+|125T|1798T>A
sample27_62	Mt	1798	T	A	410828	0/1	1264	1044,213	synonymous|COX1|AGAP028364-RA|protein_coding|+|125T|1798T>A
sample10	Mt	1798	T	A	410828	0/1	73	61,12	synonymous|COX1|AGAP028364-RA|protein_coding|+|125T|1798T>A
sample67	Mt	1798	T	A	410828	0/1	51	38,13	synonymous|COX1|AGAP028364-RA|protein_coding|+|125T|1798T>A
sample85	Mt	1798	T	A	410828	0/1	2446	2113,321	synonymous|COX1|AGAP028364-RA|protein_coding|+|125T|1798T>A
sample32	Mt	1798	T	A	410828	0/1	1826	325,1501	synonymous|COX1|AGAP028364-RA|protein_coding|+|125T|1798T>A
sample65	Mt	1798	T	A	410828	0/1	269	232,36	synonymous|COX1|AGAP028364-RA|protein_coding|+|125T|1798T>A
sample53	Mt	1798	T	A	410828	0/1	122	71,50	synonymous|COX1|AGAP028364-RA|protein_coding|+|125T|1798T>A
sample89	Mt	1798	T	A	410828	0/1	624	254364	synonymous|COX1|AGAP028364-RA|protein_coding|+|125T|1798T>A
sample57	Mt	1798	T	A	410828	0/1	112	70,42	synonymous|COX1|AGAP028364-RA|protein_coding|+|125T|1798T>A
sample61	Mt	1798	T	A	410828	0/1	355	213141	synonymous|COX1|AGAP028364-RA|protein_coding|+|125T|1798T>A
sample63	Mt	1798	T	A	410828	0/1	976	755216	synonymous|COX1|AGAP028364-RA|protein_coding|+|125T|1798T>A
sample64	Mt	1798	T	A	410828	0/1	1943	1073,854	synonymous|COX1|AGAP028364-RA|protein_coding|+|125T|1798T>A
sample82	Mt	1798	T	A	410828	0/1	244	185,59	synonymous|COX1|AGAP028364-RA|protein_coding|+|125T|1798T>A
sample46	Mt	1798	T	A	410828	1/1	12867	1561,11301	synonymous|COX1|AGAP028364-RA|protein_coding|+|125T|1798T>A
sample69	Mt	1798	T	A	410828	0/1	175	132,42	synonymous|COX1|AGAP028364-RA|protein_coding|+|125T|1798T>A
sample76	Mt	1798	T	A	410828	0/1	1171	219950	synonymous|COX1|AGAP028364-RA|protein_coding|+|125T|1798T>A
sample79	Mt	1798	T	A	410828	0/1	44	34,10	synonymous|COX1|AGAP028364-RA|protein_coding|+|125T|1798T>A
sample83	Mt	1798	T	A	410828	0/1	511	180330	synonymous|COX1|AGAP028364-RA|protein_coding|+|125T|1798T>A
sample41	Mt	1801	T	A	1298.28	0/1	140	122,16	synonymous|COX1|AGAP028364-RA|protein_coding|+|126V|1801T>A
sample89	Mt	1801	T	A	1298.28	0/1	643	506126	synonymous|COX1|AGAP028364-RA|protein_coding|+|126V|1801T>A
sample74	Mt	1801	T	A	1298.28	0/1	2588	1853,687	synonymous|COX1|AGAP028364-RA|protein_coding|+|126V|1801T>A
sample25_91	Mt	1804	T	C	384276	0/1	1039	804234	synonymous|COX1|AGAP028364-RA|protein_coding|+|127Y|1804T>C
sample47	Mt	1804	T	C	384276	0/1	1851	1634,217	synonymous|COX1|AGAP028364-RA|protein_coding|+|127Y|1804T>C
sample27_62	Mt	1804	T	C	384276	0/1	1385	1223,162	synonymous|COX1|AGAP028364-RA|protein_coding|+|127Y|1804T>C
sample85	Mt	1804	T	C	384276	0/1	2537	2297,239	synonymous|COX1|AGAP028364-RA|protein_coding|+|127Y|1804T>C
sample89	Mt	1804	T	C	384276	0/1	668	440228	synonymous|COX1|AGAP028364-RA|protein_coding|+|127Y|1804T>C
sample57	Mt	1804	T	C	384276	0/1	114	81,33	synonymous|COX1|AGAP028364-RA|protein_coding|+|127Y|1804T>C
sample61	Mt	1804	T	C	384276	0/1	367	247120	synonymous|COX1|AGAP028364-RA|protein_coding|+|127Y|1804T>C
sample63	Mt	1804	T	C	384276	0/1	1064	907157	synonymous|COX1|AGAP028364-RA|protein_coding|+|127Y|1804T>C
sample46	Mt	1804	T	C	384276	1/1	12889	1669,11218	synonymous|COX1|AGAP028364-RA|protein_coding|+|127Y|1804T>C
sample83	Mt	1804	T	C	384276	0/1	540	248292	synonymous|COX1|AGAP028364-RA|protein_coding|+|127Y|1804T>C
sample91	Mt	1807	T	C	572632	0/1	212	157,49	synonymous|COX1|AGAP028364-RA|protein_coding|+|128P|1807T>C
sample87	Mt	1807	T	C	572632	0/1	48	37,11	synonymous|COX1|AGAP028364-RA|protein_coding|+|128P|1807T>C
sample41	Mt	1807	T	C	572632	0/1	135	98,22	synonymous|COX1|AGAP028364-RA|protein_coding|+|128P|1807T>C
sample25_91	Mt	1807	T	C	572632	0/1	871	373331	synonymous|COX1|AGAP028364-RA|protein_coding|+|128P|1807T>C
sample48	Mt	1807	T	C	572632	0/1	135	102,29	synonymous|COX1|AGAP028364-RA|protein_coding|+|128P|1807T>C
sample35	Mt	1807	T	C	572632	0/1	95	75,16	synonymous|COX1|AGAP028364-RA|protein_coding|+|128P|1807T>C
sample3	Mt	1807	T	C	572632	0/1	142	124,17	synonymous|COX1|AGAP028364-RA|protein_coding|+|128P|1807T>C
sample47	Mt	1807	T	C	572632	0/1	1668	766836	synonymous|COX1|AGAP028364-RA|protein_coding|+|128P|1807T>C
sample27_62	Mt	1807	T	C	572632	0/1	1166	615486	synonymous|COX1|AGAP028364-RA|protein_coding|+|128P|1807T>C
sample10	Mt	1807	T	C	572632	0/1	74	51,20	synonymous|COX1|AGAP028364-RA|protein_coding|+|128P|1807T>C
sample67	Mt	1807	T	C	572632	0/1	47	36,9	synonymous|COX1|AGAP028364-RA|protein_coding|+|128P|1807T>C
sample85	Mt	1807	T	C	572632	0/1	2032	190,1704	synonymous|COX1|AGAP028364-RA|protein_coding|+|128P|1807T>C
sample65	Mt	1807	T	C	572632	0/1	270	193,62	synonymous|COX1|AGAP028364-RA|protein_coding|+|128P|1807T>C
sample53	Mt	1807	T	C	572632	0/1	125	108,14	synonymous|COX1|AGAP028364-RA|protein_coding|+|128P|1807T>C
sample57	Mt	1807	T	C	572632	0/1	104	53,44	synonymous|COX1|AGAP028364-RA|protein_coding|+|128P|1807T>C
sample61	Mt	1807	T	C	572632	0/1	326	180140	synonymous|COX1|AGAP028364-RA|protein_coding|+|128P|1807T>C
sample63	Mt	1807	T	C	572632	0/1	887	322383	synonymous|COX1|AGAP028364-RA|protein_coding|+|128P|1807T>C
sample64	Mt	1807	T	C	572632	0/1	1898	267,1612	synonymous|COX1|AGAP028364-RA|protein_coding|+|128P|1807T>C
sample66	Mt	1807	T	C	572632	0/1	565	489,63	synonymous|COX1|AGAP028364-RA|protein_coding|+|128P|1807T>C
sample70	Mt	1807	T	C	572632	0/1	347	233,95	synonymous|COX1|AGAP028364-RA|protein_coding|+|128P|1807T>C
sample82	Mt	1807	T	C	572632	0/1	228	159,55	synonymous|COX1|AGAP028364-RA|protein_coding|+|128P|1807T>C
sample46	Mt	1807	T	C	572632	1/1	10860	131,10696	synonymous|COX1|AGAP028364-RA|protein_coding|+|128P|1807T>C
sample69	Mt	1807	T	C	572632	0/1	176	134,36	synonymous|COX1|AGAP028364-RA|protein_coding|+|128P|1807T>C
sample79	Mt	1807	T	C	572632	0/1	41	33,7	synonymous|COX1|AGAP028364-RA|protein_coding|+|128P|1807T>C
sample83	Mt	1807	T	C	572632	0/1	169	113,45	synonymous|COX1|AGAP028364-RA|protein_coding|+|128P|1807T>C
sample89	Mt	1807	T	A	572632	0/1	605	336233	synonymous|COX1|AGAP028364-RA|protein_coding|+|128P|1807T>A
sample74	Mt	1807	T	A	572632	0/1	2226	841,1307	synonymous|COX1|AGAP028364-RA|protein_coding|+|128P|1807T>A
sample41	Mt	1810	TCTATCTTCTGGAATTGCT	TCTATCTTCTGGAATTGCC	811939	0/1	112	44,9	synonymous|COX1|AGAP028364-RA|protein_coding|+|135A|1810TCTATCTTCTGGAATTGCT>TCTATCTTCTGGAATTGCC
sample35	Mt	1810	TCTATCTTCTGGAATTGCT	TCTATCTTCTGGAATTGCC	811939	0/1	78	32,23	synonymous|COX1|AGAP028364-RA|protein_coding|+|135A|1810TCTATCTTCTGGAATTGCT>TCTATCTTCTGGAATTGCC
sample12	Mt	1810	TCTATCTTCTGGAATTGCT	TCTATCTTCTGGAATTGCC	811939	0/1	228	138,18	synonymous|COX1|AGAP028364-RA|protein_coding|+|135A|1810TCTATCTTCTGGAATTGCT>TCTATCTTCTGGAATTGCC
sample10	Mt	1810	TCTATCTTCTGGAATTGCT	TCTATCTTCTGGAATTGCC	811939	0/1	65	37,8	synonymous|COX1|AGAP028364-RA|protein_coding|+|135A|1810TCTATCTTCTGGAATTGCT>TCTATCTTCTGGAATTGCC
sample67	Mt	1810	TCTATCTTCTGGAATTGCT	TCTATCTTCTGGAATTGCC	811939	0/1	36	17,7	synonymous|COX1|AGAP028364-RA|protein_coding|+|135A|1810TCTATCTTCTGGAATTGCT>TCTATCTTCTGGAATTGCC
sample26_67	Mt	1810	TCTATCTTCTGGAATTGCT	TCTATCTTCTGGAATTGCC	811939	1/1	11642	193,11064	synonymous|COX1|AGAP028364-RA|protein_coding|+|135A|1810TCTATCTTCTGGAATTGCT>TCTATCTTCTGGAATTGCC
sample65	Mt	1810	TCTATCTTCTGGAATTGCT	TCTATCTTCTGGAATTGCC	811939	0/1	228	147,22	synonymous|COX1|AGAP028364-RA|protein_coding|+|135A|1810TCTATCTTCTGGAATTGCT>TCTATCTTCTGGAATTGCC
sample53	Mt	1810	TCTATCTTCTGGAATTGCT	TCTATCTTCTGGAATTGCC	811939	0/1	87	58,5	synonymous|COX1|AGAP028364-RA|protein_coding|+|135A|1810TCTATCTTCTGGAATTGCT>TCTATCTTCTGGAATTGCC
sample63	Mt	1810	TCTATCTTCTGGAATTGCT	TCTATCTTCTGGAATTGCC	811939	1/0	711	91140	.
sample66	Mt	1810	TCTATCTTCTGGAATTGCT	TCTATCTTCTGGAATTGCC	811939	0/1	544	45430	synonymous|COX1|AGAP028364-RA|protein_coding|+|135A|1810TCTATCTTCTGGAATTGCT>TCTATCTTCTGGAATTGCC
sample82	Mt	1810	TCTATCTTCTGGAATTGCT	TCTATCTTCTGGAATTGCC	811939	0/1	171	97,18	synonymous|COX1|AGAP028364-RA|protein_coding|+|135A|1810TCTATCTTCTGGAATTGCT>TCTATCTTCTGGAATTGCC
sample69	Mt	1810	TCTATCTTCTGGAATTGCT	TCTATCTTCTGGAATTGCC	811939	0/1	140	91,13	synonymous|COX1|AGAP028364-RA|protein_coding|+|135A|1810TCTATCTTCTGGAATTGCT>TCTATCTTCTGGAATTGCC
sample76	Mt	1810	TCTATCTTCTGGAATTGCT	TCTATCTTCTGGAATTGCC	811939	0/1	160	110,18	synonymous|COX1|AGAP028364-RA|protein_coding|+|135A|1810TCTATCTTCTGGAATTGCT>TCTATCTTCTGGAATTGCC
sample83	Mt	1810	TCTATCTTCTGGAATTGCT	TCTATCTTCTGGAATTGCC	811939	0/1	132	71,16	synonymous|COX1|AGAP028364-RA|protein_coding|+|135A|1810TCTATCTTCTGGAATTGCT>TCTATCTTCTGGAATTGCC
sample57	Mt	1832	GCT	GCA	595125	0/1	107	62,28	synonymous|COX1|AGAP028364-RA|protein_coding|+|137A|1832GCT>GCA
sample61	Mt	1832	GCT	GCA	595125	0/1	295	151104	synonymous|COX1|AGAP028364-RA|protein_coding|+|137A|1832GCT>GCA
sample46	Mt	1832	GCT	GCA	595125	1/1	11315	113,11129	synonymous|COX1|AGAP028364-RA|protein_coding|+|137A|1832GCT>GCA
sample91	Mt	1837	AGCTTCA	AGCTTCT	217238	0/1	171	116,33	synonymous|COX1|AGAP028364-RA|protein_coding|+|140S|1837AGCTTCA>AGCTTCT
sample87	Mt	1837	AGCTTCA	AGCTTCT	217238	0/1	41	34,4	synonymous|COX1|AGAP028364-RA|protein_coding|+|140S|1837AGCTTCA>AGCTTCT
sample41	Mt	1837	AGCTTCA	AGCTTCT	217238	0/1	136	72,19	synonymous|COX1|AGAP028364-RA|protein_coding|+|140S|1837AGCTTCA>AGCTTCT
sample48	Mt	1837	AGCTTCA	AGCTTCT	217238	0/1	111	83,13	synonymous|COX1|AGAP028364-RA|protein_coding|+|140S|1837AGCTTCA>AGCTTCT
sample35	Mt	1837	AGCTTCA	AGCTTCT	217238	0/1	82	64,9	synonymous|COX1|AGAP028364-RA|protein_coding|+|140S|1837AGCTTCA>AGCTTCT
sample12	Mt	1837	AGCTTCA	AGCTTCT	217238	0/1	251	179,35	synonymous|COX1|AGAP028364-RA|protein_coding|+|140S|1837AGCTTCA>AGCTTCT
sample10	Mt	1837	AGCTTCA	AGCTTCT	217238	0/1	74	55,8	synonymous|COX1|AGAP028364-RA|protein_coding|+|140S|1837AGCTTCA>AGCTTCT
sample67	Mt	1837	AGCTTCA	AGCTTCT	217238	0/1	40	28,5	synonymous|COX1|AGAP028364-RA|protein_coding|+|140S|1837AGCTTCA>AGCTTCT
sample53	Mt	1837	AGCTTCA	AGCTTCT	217238	0/1	117	73,31	synonymous|COX1|AGAP028364-RA|protein_coding|+|140S|1837AGCTTCA>AGCTTCT
sample89	Mt	1837	AGCTTCA	AGCTTCT	217238	0/1	545	132242	synonymous|COX1|AGAP028364-RA|protein_coding|+|140S|1837AGCTTCA>AGCTTCT
sample57	Mt	1837	AGCTTCA	AGCTTCT	217238	0/1	113	91,16	synonymous|COX1|AGAP028364-RA|protein_coding|+|140S|1837AGCTTCA>AGCTTCT
sample64	Mt	1837	AGCTTCA	AGCTTCT	217238	0/1	2238	1285,846	synonymous|COX1|AGAP028364-RA|protein_coding|+|140S|1837AGCTTCA>AGCTTCT
sample66	Mt	1837	AGCTTCA	AGCTTCT	217238	0/1	595	515,46	synonymous|COX1|AGAP028364-RA|protein_coding|+|140S|1837AGCTTCA>AGCTTCT
sample82	Mt	1837	AGCTTCA	AGCTTCT	217238	0/1	197	140,25	synonymous|COX1|AGAP028364-RA|protein_coding|+|140S|1837AGCTTCA>AGCTTCT
sample69	Mt	1837	AGCTTCA	AGCTTCT	217238	0/1	157	124,14	synonymous|COX1|AGAP028364-RA|protein_coding|+|140S|1837AGCTTCA>AGCTTCT
sample74	Mt	1837	AGCTTCA	AGCTTCT	217238	0/1	1492	233,1170	synonymous|COX1|AGAP028364-RA|protein_coding|+|140S|1837AGCTTCA>AGCTTCT
sample32	Mt	1837	AGCTTCA	GGCTTCA	217238	0/1	364	236,82	synonymous|COX1|AGAP028364-RA|protein_coding|+|138G|1837AGCTTCA>GGCTTCA
sample91	Mt	1846	A	T	761247	0/1	334	215118	synonymous|COX1|AGAP028364-RA|protein_coding|+|141V|1846A>T
sample87	Mt	1846	A	T	761247	0/1	48	37,11	synonymous|COX1|AGAP028364-RA|protein_coding|+|141V|1846A>T
sample41	Mt	1846	A	T	761247	0/1	142	83,59	synonymous|COX1|AGAP028364-RA|protein_coding|+|141V|1846A>T
sample25_91	Mt	1846	A	T	761247	1/1	1135	87,1043	synonymous|COX1|AGAP028364-RA|protein_coding|+|141V|1846A>T
sample48	Mt	1846	A	T	761247	0/1	141	70,70	synonymous|COX1|AGAP028364-RA|protein_coding|+|141V|1846A>T
sample35	Mt	1846	A	T	761247	0/1	97	70,22	synonymous|COX1|AGAP028364-RA|protein_coding|+|141V|1846A>T
sample3	Mt	1846	A	T	761247	0/1	161	135,26	synonymous|COX1|AGAP028364-RA|protein_coding|+|141V|1846A>T
sample47	Mt	1846	A	T	761247	0/1	1994	553,1437	synonymous|COX1|AGAP028364-RA|protein_coding|+|141V|1846A>T
sample27_62	Mt	1846	A	T	761247	0/1	1521	425,1089	synonymous|COX1|AGAP028364-RA|protein_coding|+|141V|1846A>T
sample10	Mt	1846	A	T	761247	0/1	78	49,29	synonymous|COX1|AGAP028364-RA|protein_coding|+|141V|1846A>T
sample67	Mt	1846	A	T	761247	0/1	55	26,29	synonymous|COX1|AGAP028364-RA|protein_coding|+|141V|1846A>T
sample85	Mt	1846	A	T	761247	1/1	3067	316,2738	synonymous|COX1|AGAP028364-RA|protein_coding|+|141V|1846A>T
sample65	Mt	1846	A	T	761247	0/1	292	190102	synonymous|COX1|AGAP028364-RA|protein_coding|+|141V|1846A>T
sample53	Mt	1846	A	T	761247	0/1	136	85,51	synonymous|COX1|AGAP028364-RA|protein_coding|+|141V|1846A>T
sample89	Mt	1846	A	T	761247	0/1	630	406219	synonymous|COX1|AGAP028364-RA|protein_coding|+|141V|1846A>T
sample57	Mt	1846	A	T	761247	0/1	126	65,61	synonymous|COX1|AGAP028364-RA|protein_coding|+|141V|1846A>T
sample61	Mt	1846	A	T	761247	0/1	393	181211	synonymous|COX1|AGAP028364-RA|protein_coding|+|141V|1846A>T
sample63	Mt	1846	A	T	761247	0/1	1155	283867	synonymous|COX1|AGAP028364-RA|protein_coding|+|141V|1846A>T
sample64	Mt	1846	A	T	761247	0/1	2230	192,2037	synonymous|COX1|AGAP028364-RA|protein_coding|+|141V|1846A>T
sample66	Mt	1846	A	T	761247	0/1	607	514,92	synonymous|COX1|AGAP028364-RA|protein_coding|+|141V|1846A>T
sample70	Mt	1846	A	T	761247	0/1	429	259170	synonymous|COX1|AGAP028364-RA|protein_coding|+|141V|1846A>T
sample82	Mt	1846	A	T	761247	0/1	241	158,82	synonymous|COX1|AGAP028364-RA|protein_coding|+|141V|1846A>T
sample46	Mt	1846	A	T	761247	1/1	13950	1437,12510	synonymous|COX1|AGAP028364-RA|protein_coding|+|141V|1846A>T
sample69	Mt	1846	A	T	761247	0/1	183	113,70	synonymous|COX1|AGAP028364-RA|protein_coding|+|141V|1846A>T
sample79	Mt	1846	A	T	761247	0/1	44	32,12	synonymous|COX1|AGAP028364-RA|protein_coding|+|141V|1846A>T
sample83	Mt	1846	A	T	761247	0/1	572	499,73	synonymous|COX1|AGAP028364-RA|protein_coding|+|141V|1846A>T
sample91	Mt	1849	TTTA	CTTA	120780	0/1	255	206,46	synonymous|COX1|AGAP028364-RA|protein_coding|+|142D|1849TTTA>CTTA
sample87	Mt	1849	TTTA	CTTA	120780	0/1	43	34,8	synonymous|COX1|AGAP028364-RA|protein_coding|+|142D|1849TTTA>CTTA
sample41	Mt	1849	TTTA	CTTA	120780	0/1	136	103,17	synonymous|COX1|AGAP028364-RA|protein_coding|+|142D|1849TTTA>CTTA
sample48	Mt	1849	TTTA	CTTA	120780	0/1	112	84,27	synonymous|COX1|AGAP028364-RA|protein_coding|+|142D|1849TTTA>CTTA
sample35	Mt	1849	TTTA	CTTA	120780	0/1	84	70,12	synonymous|COX1|AGAP028364-RA|protein_coding|+|142D|1849TTTA>CTTA
sample12	Mt	1849	TTTA	CTTA	120780	0/1	266	221,30	synonymous|COX1|AGAP028364-RA|protein_coding|+|142D|1849TTTA>CTTA
sample47	Mt	1849	TTTA	CTTA	120780	0/1	1964	1487,442	synonymous|COX1|AGAP028364-RA|protein_coding|+|142D|1849TTTA>CTTA
sample10	Mt	1849	TTTA	CTTA	120780	0/1	76	58,17	synonymous|COX1|AGAP028364-RA|protein_coding|+|142D|1849TTTA>CTTA
sample67	Mt	1849	TTTA	CTTA	120780	0/1	47	35,10	synonymous|COX1|AGAP028364-RA|protein_coding|+|142D|1849TTTA>CTTA
sample65	Mt	1849	TTTA	CTTA	120780	0/1	279	236,31	synonymous|COX1|AGAP028364-RA|protein_coding|+|142D|1849TTTA>CTTA
sample53	Mt	1849	TTTA	CTTA	120780	0/1	121	106,12	synonymous|COX1|AGAP028364-RA|protein_coding|+|142D|1849TTTA>CTTA
sample57	Mt	1849	TTTA	CTTA	120780	0/1	121	96,19	synonymous|COX1|AGAP028364-RA|protein_coding|+|142D|1849TTTA>CTTA
sample61	Mt	1849	TTTA	CTTA	120780	0/1	359	320,34	synonymous|COX1|AGAP028364-RA|protein_coding|+|142D|1849TTTA>CTTA
sample64	Mt	1849	TTTA	CTTA	120780	0/1	2240	310,1926	synonymous|COX1|AGAP028364-RA|protein_coding|+|142D|1849TTTA>CTTA
sample66	Mt	1849	TTTA	CTTA	120780	0/1	594	527,55	synonymous|COX1|AGAP028364-RA|protein_coding|+|142D|1849TTTA>CTTA
sample82	Mt	1849	TTTA	CTTA	120780	0/1	220	169,41	synonymous|COX1|AGAP028364-RA|protein_coding|+|142D|1849TTTA>CTTA
sample69	Mt	1849	TTTA	CTTA	120780	0/1	158	121,33	synonymous|COX1|AGAP028364-RA|protein_coding|+|142D|1849TTTA>CTTA
sample76	Mt	1849	TTTA	CTTA	120780	0/1	180	156,16	synonymous|COX1|AGAP028364-RA|protein_coding|+|142D|1849TTTA>CTTA
sample79	Mt	1849	TTTA	CTTA	120780	0/1	41	34,7	synonymous|COX1|AGAP028364-RA|protein_coding|+|142D|1849TTTA>CTTA
sample83	Mt	1849	TTTA	CTTA	120780	0/1	162	127,28	synonymous|COX1|AGAP028364-RA|protein_coding|+|142D|1849TTTA>CTTA
sample89	Mt	1849	TTTA	TCTA	120780	0/1	599	432120	synonymous|COX1|AGAP028364-RA|protein_coding|+|143L|1849TTTA>TCTA
sample74	Mt	1849	TTTA	TCTA	120780	0/1	2192	943,1160	synonymous|COX1|AGAP028364-RA|protein_coding|+|143L|1849TTTA>TCTA
sample91	Mt	1855	A	T	663912	0/1	332	115181	synonymous|COX1|AGAP028364-RA|protein_coding|+|144A|1855A>T
sample87	Mt	1855	A	T	663912	0/1	52	35,15	synonymous|COX1|AGAP028364-RA|protein_coding|+|144A|1855A>T
sample41	Mt	1855	A	T	663912	0/1	152	79,66	synonymous|COX1|AGAP028364-RA|protein_coding|+|144A|1855A>T
sample48	Mt	1855	A	T	663912	0/1	146	81,54	synonymous|COX1|AGAP028364-RA|protein_coding|+|144A|1855A>T
sample35	Mt	1855	A	T	663912	0/1	103	69,32	synonymous|COX1|AGAP028364-RA|protein_coding|+|144A|1855A>T
sample12	Mt	1855	A	T	663912	0/1	2698	188104	synonymous|COX1|AGAP028364-RA|protein_coding|+|144A|1855A>T
sample3	Mt	1855	A	T	663912	0/1	165	147,18	synonymous|COX1|AGAP028364-RA|protein_coding|+|144A|1855A>T
sample47	Mt	1855	A	T	663912	0/1	2068	1331,716	synonymous|COX1|AGAP028364-RA|protein_coding|+|144A|1855A>T
sample27_62	Mt	1855	A	T	663912	0/1	1605	1304,279	synonymous|COX1|AGAP028364-RA|protein_coding|+|144A|1855A>T
sample10	Mt	1855	A	T	663912	0/1	80	55,24	synonymous|COX1|AGAP028364-RA|protein_coding|+|144A|1855A>T
sample67	Mt	1855	A	T	663912	0/1	51	30,20	synonymous|COX1|AGAP028364-RA|protein_coding|+|144A|1855A>T
sample85	Mt	1855	A	T	663912	0/1	3307	2726,420	synonymous|COX1|AGAP028364-RA|protein_coding|+|144A|1855A>T
sample32	Mt	1855	A	T	663912	0/1	1918	328,1545	synonymous|COX1|AGAP028364-RA|protein_coding|+|144A|1855A>T
sample65	Mt	1855	A	T	663912	0/1	297	229,65	synonymous|COX1|AGAP028364-RA|protein_coding|+|144A|1855A>T
sample53	Mt	1855	A	T	663912	0/1	143	78,64	synonymous|COX1|AGAP028364-RA|protein_coding|+|144A|1855A>T
sample89	Mt	1855	A	T	663912	0/1	677	103489	synonymous|COX1|AGAP028364-RA|protein_coding|+|144A|1855A>T
sample57	Mt	1855	A	T	663912	0/1	125	57,67	synonymous|COX1|AGAP028364-RA|protein_coding|+|144A|1855A>T
sample61	Mt	1855	A	T	663912	0/1	413	171233	synonymous|COX1|AGAP028364-RA|protein_coding|+|144A|1855A>T
sample64	Mt	1855	A	T	663912	0/1	2355	288,2067	synonymous|COX1|AGAP028364-RA|protein_coding|+|144A|1855A>T
sample66	Mt	1855	A	T	663912	0/1	621	527,94	synonymous|COX1|AGAP028364-RA|protein_coding|+|144A|1855A>T
sample70	Mt	1855	A	T	663912	0/1	444	380,63	synonymous|COX1|AGAP028364-RA|protein_coding|+|144A|1855A>T
sample82	Mt	1855	A	T	663912	0/1	251	156,88	synonymous|COX1|AGAP028364-RA|protein_coding|+|144A|1855A>T
sample46	Mt	1855	A	T	663912	1/1	15348	148,13700	synonymous|COX1|AGAP028364-RA|protein_coding|+|144A|1855A>T
sample69	Mt	1855	A	T	663912	0/1	180	118,62	synonymous|COX1|AGAP028364-RA|protein_coding|+|144A|1855A>T
sample76	Mt	1855	A	T	663912	0/1	1208	157,1048	synonymous|COX1|AGAP028364-RA|protein_coding|+|144A|1855A>T
sample74	Mt	1855	A	T	663912	0/1	2735	412,2274	synonymous|COX1|AGAP028364-RA|protein_coding|+|144A|1855A>T
sample79	Mt	1855	A	T	663912	0/1	48	36,12	synonymous|COX1|AGAP028364-RA|protein_coding|+|144A|1855A>T
sample83	Mt	1855	A	T	663912	0/1	561	113444	synonymous|COX1|AGAP028364-RA|protein_coding|+|144A|1855A>T
sample25_91	Mt	1855	A	C	663912	0/1	1200	883132	synonymous|COX1|AGAP028364-RA|protein_coding|+|144A|1855A>C
sample63	Mt	1855	A	C	663912	0/1	1221	973150	synonymous|COX1|AGAP028364-RA|protein_coding|+|144A|1855A>C
sample41	Mt	1862	T	A	509.907	0/1	154	115,38	synonymous|COX1|AGAP028364-RA|protein_coding|+|147S|1862T>A+1863C>G
sample74	Mt	1862	T	A	509.907	0/1	2683	1921,761	synonymous|COX1|AGAP028364-RA|protein_coding|+|147S|1862T>A+1863C>G
sample41	Mt	1863	C	G	720.032	0/1	144	108,36	@1862
sample74	Mt	1863	C	G	720.032	0/1	2562	1805,756	@1862
sample47	Mt	1864	T	A	65.0066	0/1	1885	1671,201	synonymous|COX1|AGAP028364-RA|protein_coding|+|147S|1864T>A
sample89	Mt	1864	T	A	65.0066	0/1	602	523,77	synonymous|COX1|AGAP028364-RA|protein_coding|+|147S|1864T>A
sample91	Mt	1865	C	T	219211	0/1	285	140145	synonymous|COX1|AGAP028364-RA|protein_coding|+|148L|1865C>T+1867T>A
sample87	Mt	1865	C	T	219211	0/1	42	38,4	synonymous|COX1|AGAP028364-RA|protein_coding|+|148L|1865C>T+1867T>A
sample41	Mt	1865	C	T	219211	0/1	127	81,46	synonymous|COX1|AGAP028364-RA|protein_coding|+|148L|1865C>T+1867T>A
sample25_91	Mt	1865	C	T	219211	0/1	1096	293803	synonymous|COX1|AGAP028364-RA|protein_coding|+|148L|1865C>T+1867T>A
sample48	Mt	1865	C	T	219211	0/1	122	97,25	synonymous|COX1|AGAP028364-RA|protein_coding|+|148L|1865C>T+1867T>A
sample35	Mt	1865	C	T	219211	0/1	83	68,15	synonymous|COX1|AGAP028364-RA|protein_coding|+|148L|1865C>T+1867T>A
sample3	Mt	1865	C	T	219211	0/1	130	109,21	synonymous|COX1|AGAP028364-RA|protein_coding|+|148L|1865C>T+1867T>A
sample47	Mt	1865	C	T	219211	0/1	1787	959827	synonymous|COX1|AGAP028364-RA|protein_coding|+|148L|1865C>T+1867T>A
sample27_62	Mt	1865	C	T	219211	0/1	1387	485902	synonymous|COX1|AGAP028364-RA|protein_coding|+|148L|1865C>T+1867T>A
sample10	Mt	1865	C	T	219211	0/1	61	47,14	synonymous|COX1|AGAP028364-RA|protein_coding|+|148L|1865C>T+1867T>A
sample67	Mt	1865	C	T	219211	0/1	46	32,14	synonymous|COX1|AGAP028364-RA|protein_coding|+|148L|1865C>T+1867T>A
sample85	Mt	1865	C	T	219211	0/1	3014	565,2448	synonymous|COX1|AGAP028364-RA|protein_coding|+|148L|1865C>T+1867T>A
sample65	Mt	1865	C	T	219211	0/1	253	166,85	synonymous|COX1|AGAP028364-RA|protein_coding|+|148L|1865C>T+1867T>A
sample53	Mt	1865	C	T	219211	0/1	109	95,14	synonymous|COX1|AGAP028364-RA|protein_coding|+|148L|1865C>T+1867T>A
sample89	Mt	1865	C	T	219211	0/1	581	277304	synonymous|COX1|AGAP028364-RA|protein_coding|+|148L|1865C>T+1867T>A
sample57	Mt	1865	C	T	219211	0/1	105	89,16	synonymous|COX1|AGAP028364-RA|protein_coding|+|148L|1865C>T+1867T>A
sample63	Mt	1865	C	T	219211	0/1	1076	384692	synonymous|COX1|AGAP028364-RA|protein_coding|+|148L|1865C>T+1867T>A
sample70	Mt	1865	C	T	219211	0/1	381	216165	synonymous|COX1|AGAP028364-RA|protein_coding|+|148L|1865C>T+1867T>A
sample82	Mt	1865	C	T	219211	0/1	212	154,58	synonymous|COX1|AGAP028364-RA|protein_coding|+|148L|1865C>T+1867T>A
sample69	Mt	1865	C	T	219211	0/1	138	112,26	synonymous|COX1|AGAP028364-RA|protein_coding|+|148L|1865C>T+1867T>A
sample74	Mt	1865	C	T	219211	0/1	2439	473,1963	synonymous|COX1|AGAP028364-RA|protein_coding|+|148L|1865C>T+1867T>A
sample79	Mt	1865	C	T	219211	0/1	38	33,5	synonymous|COX1|AGAP028364-RA|protein_coding|+|148L|1865C>T+1867T>A
sample83	Mt	1865	C	T	219211	0/1	522	182340	synonymous|COX1|AGAP028364-RA|protein_coding|+|148L|1865C>T+1867T>A
sample91	Mt	1867	T	A	203943	0/1	285	128156	@1865
sample87	Mt	1867	T	A	203943	0/1	43	36,7	@1865
sample41	Mt	1867	T	A	203943	0/1	130	81,49	@1865
sample25_91	Mt	1867	T	A	203943	0/1	1031	290736	@1865
sample48	Mt	1867	T	A	203943	0/1	123	100,22	@1865
sample35	Mt	1867	T	A	203943	0/1	88	69,18	@1865
sample3	Mt	1867	T	A	203943	0/1	130	110,17	@1865
sample47	Mt	1867	T	A	203943	0/1	1718	959738	@1865
sample27_62	Mt	1867	T	A	203943	0/1	1326	487832	@1865
sample10	Mt	1867	T	A	203943	0/1	59	47,12	@1865
sample67	Mt	1867	T	A	203943	0/1	49	35,13	@1865
sample85	Mt	1867	T	A	203943	0/1	2780	570,2203	@1865
sample65	Mt	1867	T	A	203943	0/1	250	171,79	@1865
sample53	Mt	1867	T	A	203943	0/1	110	97,13	@1865
sample89	Mt	1867	T	A	203943	0/1	572	214355	@1865
sample57	Mt	1867	T	A	203943	0/1	111	94,16	@1865
sample63	Mt	1867	T	A	203943	0/1	1045	396632	@1865
sample70	Mt	1867	T	A	203943	0/1	383	206176	@1865
sample82	Mt	1867	T	A	203943	0/1	212	151,59	@1865
sample69	Mt	1867	T	A	203943	0/1	134	108,26	@1865
sample74	Mt	1867	T	A	203943	0/1	2462	267,2182	@1865
sample79	Mt	1867	T	A	203943	0/1	40	34,6	@1865
sample83	Mt	1867	T	A	203943	0/1	528	113348	@1865
sample41	Mt	1876	A	T	477159	0/1	154	127,19	synonymous|COX1|AGAP028364-RA|protein_coding|+|151A|1876A>T
sample47	Mt	1876	A	T	477159	0/1	1981	1551,227	synonymous|COX1|AGAP028364-RA|protein_coding|+|151A|1876A>T
sample85	Mt	1876	A	T	477159	0/1	3293	2925,332	synonymous|COX1|AGAP028364-RA|protein_coding|+|151A|1876A>T
sample53	Mt	1876	A	T	477159	0/1	139	106,28	synonymous|COX1|AGAP028364-RA|protein_coding|+|151A|1876A>T
sample89	Mt	1876	A	T	477159	0/1	657	461139	synonymous|COX1|AGAP028364-RA|protein_coding|+|151A|1876A>T
sample57	Mt	1876	A	T	477159	0/1	121	79,36	synonymous|COX1|AGAP028364-RA|protein_coding|+|151A|1876A>T
sample61	Mt	1876	A	T	477159	0/1	399	216161	synonymous|COX1|AGAP028364-RA|protein_coding|+|151A|1876A>T
sample46	Mt	1876	A	T	477159	1/1	15022	1719,13288	synonymous|COX1|AGAP028364-RA|protein_coding|+|151A|1876A>T
sample91	Mt	1876	A	G	477159	0/1	329	150,25	synonymous|COX1|AGAP028364-RA|protein_coding|+|151A|1876A>G
sample48	Mt	1876	A	G	477159	0/1	130	91,11	synonymous|COX1|AGAP028364-RA|protein_coding|+|151A|1876A>G
sample10	Mt	1876	A	G	477159	0/1	75	65,8	synonymous|COX1|AGAP028364-RA|protein_coding|+|151A|1876A>G
sample64	Mt	1876	A	G	477159	0/1	2089	1203,867	synonymous|COX1|AGAP028364-RA|protein_coding|+|151A|1876A>G
sample69	Mt	1876	A	G	477159	0/1	163	121,16	synonymous|COX1|AGAP028364-RA|protein_coding|+|151A|1876A>G
sample79	Mt	1876	A	G	477159	0/1	43	34,7	synonymous|COX1|AGAP028364-RA|protein_coding|+|151A|1876A>G
sample87	Mt	1879	A	T	185536	0/1	49	39,10	synonymous|COX1|AGAP028364-RA|protein_coding|+|152G|1879A>T
sample41	Mt	1879	A	T	185536	0/1	153	97,50	synonymous|COX1|AGAP028364-RA|protein_coding|+|152G|1879A>T
sample25_91	Mt	1879	A	T	185536	0/1	1210	191868	synonymous|COX1|AGAP028364-RA|protein_coding|+|152G|1879A>T
sample48	Mt	1879	A	T	185536	0/1	136	101,33	synonymous|COX1|AGAP028364-RA|protein_coding|+|152G|1879A>T
sample35	Mt	1879	A	T	185536	0/1	106	82,22	synonymous|COX1|AGAP028364-RA|protein_coding|+|152G|1879A>T
sample47	Mt	1879	A	T	185536	0/1	2030	1219,734	synonymous|COX1|AGAP028364-RA|protein_coding|+|152G|1879A>T
sample27_62	Mt	1879	A	T	185536	0/1	1605	606987	synonymous|COX1|AGAP028364-RA|protein_coding|+|152G|1879A>T
sample10	Mt	1879	A	T	185536	0/1	77	67,9	synonymous|COX1|AGAP028364-RA|protein_coding|+|152G|1879A>T
sample67	Mt	1879	A	T	185536	0/1	60	40,16	synonymous|COX1|AGAP028364-RA|protein_coding|+|152G|1879A>T
sample85	Mt	1879	A	T	185536	0/1	3336	502,2813	synonymous|COX1|AGAP028364-RA|protein_coding|+|152G|1879A>T
sample32	Mt	1879	A	T	185536	0/1	1933	342,1578	synonymous|COX1|AGAP028364-RA|protein_coding|+|152G|1879A>T
sample65	Mt	1879	A	T	185536	0/1	306	221,81	synonymous|COX1|AGAP028364-RA|protein_coding|+|152G|1879A>T
sample53	Mt	1879	A	T	185536	0/1	142	113,28	synonymous|COX1|AGAP028364-RA|protein_coding|+|152G|1879A>T
sample89	Mt	1879	A	T	185536	0/1	672	442113	synonymous|COX1|AGAP028364-RA|protein_coding|+|152G|1879A>T
sample63	Mt	1879	A	T	185536	0/1	1230	286775	synonymous|COX1|AGAP028364-RA|protein_coding|+|152G|1879A>T
sample70	Mt	1879	A	T	185536	0/1	452	270165	synonymous|COX1|AGAP028364-RA|protein_coding|+|152G|1879A>T
sample82	Mt	1879	A	T	185536	0/1	242	180,60	synonymous|COX1|AGAP028364-RA|protein_coding|+|152G|1879A>T
sample69	Mt	1879	A	T	185536	0/1	167	128,36	synonymous|COX1|AGAP028364-RA|protein_coding|+|152G|1879A>T
sample76	Mt	1879	A	T	185536	0/1	1234	166,1064	synonymous|COX1|AGAP028364-RA|protein_coding|+|152G|1879A>T
sample74	Mt	1879	A	T	185536	0/1	2810	1993,800	synonymous|COX1|AGAP028364-RA|protein_coding|+|152G|1879A>T
sample79	Mt	1879	A	T	185536	0/1	46	42,4	synonymous|COX1|AGAP028364-RA|protein_coding|+|152G|1879A>T
sample83	Mt	1879	A	T	185536	0/1	592	216373	synonymous|COX1|AGAP028364-RA|protein_coding|+|152G|1879A>T
sample87	Mt	1880	A	G	148061	0/1	49	39,10	missense|COX1|AGAP028364-RA|protein_coding|+|153I>153V|1880A>G
sample41	Mt	1880	A	G	148061	0/1	153	112,41	missense|COX1|AGAP028364-RA|protein_coding|+|153I>153V|1880A>G
sample25_91	Mt	1880	A	G	148061	0/1	1205	333870	missense|COX1|AGAP028364-RA|protein_coding|+|153I>153V|1880A>G
sample48	Mt	1880	A	G	148061	0/1	141	101,40	missense|COX1|AGAP028364-RA|protein_coding|+|153I>153V|1880A>G
sample35	Mt	1880	A	G	148061	0/1	107	85,22	missense|COX1|AGAP028364-RA|protein_coding|+|153I>153V|1880A>G
sample47	Mt	1880	A	G	148061	0/1	2056	1350,704	missense|COX1|AGAP028364-RA|protein_coding|+|153I>153V|1880A>G
sample27_62	Mt	1880	A	G	148061	0/1	1605	631974	missense|COX1|AGAP028364-RA|protein_coding|+|153I>153V|1880A>G
sample10	Mt	1880	A	G	148061	0/1	80	71,9	missense|COX1|AGAP028364-RA|protein_coding|+|153I>153V|1880A>G
sample67	Mt	1880	A	G	148061	0/1	58	45,12	missense|COX1|AGAP028364-RA|protein_coding|+|153I>153V|1880A>G
sample85	Mt	1880	A	G	148061	0/1	3320	1415,1902	missense|COX1|AGAP028364-RA|protein_coding|+|153I>153V|1880A>G
sample32	Mt	1880	A	G	148061	0/1	1927	345,1582	missense|COX1|AGAP028364-RA|protein_coding|+|153I>153V|1880A>G
sample65	Mt	1880	A	G	148061	0/1	308	225,83	missense|COX1|AGAP028364-RA|protein_coding|+|153I>153V|1880A>G
sample53	Mt	1880	A	G	148061	0/1	144	115,29	missense|COX1|AGAP028364-RA|protein_coding|+|153I>153V|1880A>G
sample89	Mt	1880	A	G	148061	0/1	673	545123	missense|COX1|AGAP028364-RA|protein_coding|+|153I>153V|1880A>G
sample63	Mt	1880	A	G	148061	0/1	1232	453778	missense|COX1|AGAP028364-RA|protein_coding|+|153I>153V|1880A>G
sample70	Mt	1880	A	G	148061	0/1	449	284165	missense|COX1|AGAP028364-RA|protein_coding|+|153I>153V|1880A>G
sample82	Mt	1880	A	G	148061	0/1	250	187,63	missense|COX1|AGAP028364-RA|protein_coding|+|153I>153V|1880A>G
sample69	Mt	1880	A	G	148061	0/1	166	130,36	missense|COX1|AGAP028364-RA|protein_coding|+|153I>153V|1880A>G
sample76	Mt	1880	A	G	148061	0/1	1225	156,1069	missense|COX1|AGAP028364-RA|protein_coding|+|153I>153V|1880A>G
sample74	Mt	1880	A	G	148061	0/1	2821	2146,674	missense|COX1|AGAP028364-RA|protein_coding|+|153I>153V|1880A>G
sample79	Mt	1880	A	G	148061	0/1	47	40,7	missense|COX1|AGAP028364-RA|protein_coding|+|153I>153V|1880A>G
sample83	Mt	1880	A	G	148061	0/1	596	222374	missense|COX1|AGAP028364-RA|protein_coding|+|153I>153V|1880A>G
sample91	Mt	1885	T	A	781429	0/1	305	202,66	synonymous|COX1|AGAP028364-RA|protein_coding|+|154S|1885T>A
sample87	Mt	1885	T	A	781429	0/1	42	33,9	synonymous|COX1|AGAP028364-RA|protein_coding|+|154S|1885T>A
sample41	Mt	1885	T	A	781429	0/1	135	100,28	synonymous|COX1|AGAP028364-RA|protein_coding|+|154S|1885T>A
sample25_91	Mt	1885	T	A	781429	1/0	1168	114836	.
sample48	Mt	1885	T	A	781429	0/1	138	102,26	synonymous|COX1|AGAP028364-RA|protein_coding|+|154S|1885T>A
sample35	Mt	1885	T	A	781429	0/1	98	71,16	synonymous|COX1|AGAP028364-RA|protein_coding|+|154S|1885T>A
sample12	Mt	1885	T	A	781429	0/1	2602	211,61	synonymous|COX1|AGAP028364-RA|protein_coding|+|154S|1885T>A
sample3	Mt	1885	T	A	781429	0/1	151	131,20	synonymous|COX1|AGAP028364-RA|protein_coding|+|154S|1885T>A
sample47	Mt	1885	T	A	781429	0/1	1946	840,1092	synonymous|COX1|AGAP028364-RA|protein_coding|+|154S|1885T>A
sample27_62	Mt	1885	T	A	781429	0/1	1541	441944	synonymous|COX1|AGAP028364-RA|protein_coding|+|154S|1885T>A
sample10	Mt	1885	T	A	781429	0/1	74	56,18	synonymous|COX1|AGAP028364-RA|protein_coding|+|154S|1885T>A
sample67	Mt	1885	T	A	781429	0/1	52	35,14	synonymous|COX1|AGAP028364-RA|protein_coding|+|154S|1885T>A
sample85	Mt	1885	T	A	781429	1/1	3254	197,3038	synonymous|COX1|AGAP028364-RA|protein_coding|+|154S|1885T>A
sample65	Mt	1885	T	A	781429	0/1	284	202,78	synonymous|COX1|AGAP028364-RA|protein_coding|+|154S|1885T>A
sample89	Mt	1885	T	A	781429	0/1	644	379247	synonymous|COX1|AGAP028364-RA|protein_coding|+|154S|1885T>A
sample57	Mt	1885	T	A	781429	0/1	114	64,50	synonymous|COX1|AGAP028364-RA|protein_coding|+|154S|1885T>A
sample61	Mt	1885	T	A	781429	0/1	392	195189	synonymous|COX1|AGAP028364-RA|protein_coding|+|154S|1885T>A
sample63	Mt	1885	T	A	781429	0/1	1169	288718	synonymous|COX1|AGAP028364-RA|protein_coding|+|154S|1885T>A
sample64	Mt	1885	T	A	781429	0/1	2138	1207,927	synonymous|COX1|AGAP028364-RA|protein_coding|+|154S|1885T>A
sample66	Mt	1885	T	A	781429	0/1	522	446,68	synonymous|COX1|AGAP028364-RA|protein_coding|+|154S|1885T>A
sample70	Mt	1885	T	A	781429	0/1	385	227155	synonymous|COX1|AGAP028364-RA|protein_coding|+|154S|1885T>A
sample82	Mt	1885	T	A	781429	0/1	230	168,53	synonymous|COX1|AGAP028364-RA|protein_coding|+|154S|1885T>A
sample46	Mt	1885	T	A	781429	1/1	15253	139,15103	synonymous|COX1|AGAP028364-RA|protein_coding|+|154S|1885T>A
sample69	Mt	1885	T	A	781429	0/1	155	129,26	synonymous|COX1|AGAP028364-RA|protein_coding|+|154S|1885T>A
sample79	Mt	1885	T	A	781429	0/1	40	32,7	synonymous|COX1|AGAP028364-RA|protein_coding|+|154S|1885T>A
sample83	Mt	1885	T	A	781429	0/1	536	128331	synonymous|COX1|AGAP028364-RA|protein_coding|+|154S|1885T>A
sample25_91	Mt	1885	T	C	781429	0/1	1168	114214	synonymous|COX1|AGAP028364-RA|protein_coding|+|154S|1885T>C
sample53	Mt	1885	T	C	781429	0/1	128	81,28	synonymous|COX1|AGAP028364-RA|protein_coding|+|154S|1885T>C
sample91	Mt	1888	T	A	855354	0/1	307	200107	synonymous|COX1|AGAP028364-RA|protein_coding|+|155S|1888T>A
sample87	Mt	1888	T	A	855354	0/1	40	30,9	synonymous|COX1|AGAP028364-RA|protein_coding|+|155S|1888T>A
sample41	Mt	1888	T	A	855354	0/1	142	93,49	synonymous|COX1|AGAP028364-RA|protein_coding|+|155S|1888T>A
sample25_91	Mt	1888	T	A	855354	1/1	1176	121,1054	synonymous|COX1|AGAP028364-RA|protein_coding|+|155S|1888T>A
sample48	Mt	1888	T	A	855354	0/1	139	101,38	synonymous|COX1|AGAP028364-RA|protein_coding|+|155S|1888T>A
sample35	Mt	1888	T	A	855354	0/1	93	73,20	synonymous|COX1|AGAP028364-RA|protein_coding|+|155S|1888T>A
sample3	Mt	1888	T	A	855354	0/1	158	135,22	synonymous|COX1|AGAP028364-RA|protein_coding|+|155S|1888T>A
sample47	Mt	1888	T	A	855354	0/1	1951	674,1177	synonymous|COX1|AGAP028364-RA|protein_coding|+|155S|1888T>A
sample27_62	Mt	1888	T	A	855354	0/1	1569	435,1122	synonymous|COX1|AGAP028364-RA|protein_coding|+|155S|1888T>A
sample10	Mt	1888	T	A	855354	0/1	78	57,21	synonymous|COX1|AGAP028364-RA|protein_coding|+|155S|1888T>A
sample67	Mt	1888	T	A	855354	0/1	52	31,20	synonymous|COX1|AGAP028364-RA|protein_coding|+|155S|1888T>A
sample85	Mt	1888	T	A	855354	1/1	3265	193,3065	synonymous|COX1|AGAP028364-RA|protein_coding|+|155S|1888T>A
sample65	Mt	1888	T	A	855354	0/1	290	199,88	synonymous|COX1|AGAP028364-RA|protein_coding|+|155S|1888T>A
sample53	Mt	1888	T	A	855354	0/1	133	86,47	synonymous|COX1|AGAP028364-RA|protein_coding|+|155S|1888T>A
sample89	Mt	1888	T	A	855354	0/1	612	145363	synonymous|COX1|AGAP028364-RA|protein_coding|+|155S|1888T>A
sample57	Mt	1888	T	A	855354	0/1	126	68,57	synonymous|COX1|AGAP028364-RA|protein_coding|+|155S|1888T>A
sample61	Mt	1888	T	A	855354	0/1	394	193201	synonymous|COX1|AGAP028364-RA|protein_coding|+|155S|1888T>A
sample63	Mt	1888	T	A	855354	0/1	1156	305851	synonymous|COX1|AGAP028364-RA|protein_coding|+|155S|1888T>A
sample64	Mt	1888	T	A	855354	0/1	2195	1169,1024	synonymous|COX1|AGAP028364-RA|protein_coding|+|155S|1888T>A
sample66	Mt	1888	T	A	855354	0/1	563	481,78	synonymous|COX1|AGAP028364-RA|protein_coding|+|155S|1888T>A
sample70	Mt	1888	T	A	855354	0/1	416	224188	synonymous|COX1|AGAP028364-RA|protein_coding|+|155S|1888T>A
sample82	Mt	1888	T	A	855354	0/1	234	160,74	synonymous|COX1|AGAP028364-RA|protein_coding|+|155S|1888T>A
sample46	Mt	1888	T	A	855354	1/1	15152	132,15018	synonymous|COX1|AGAP028364-RA|protein_coding|+|155S|1888T>A
sample69	Mt	1888	T	A	855354	0/1	156	127,29	synonymous|COX1|AGAP028364-RA|protein_coding|+|155S|1888T>A
sample74	Mt	1888	T	A	855354	0/1	2630	1045,1429	synonymous|COX1|AGAP028364-RA|protein_coding|+|155S|1888T>A
sample79	Mt	1888	T	A	855354	0/1	41	34,7	synonymous|COX1|AGAP028364-RA|protein_coding|+|155S|1888T>A
sample83	Mt	1888	T	A	855354	0/1	505	193309	synonymous|COX1|AGAP028364-RA|protein_coding|+|155S|1888T>A
sample41	Mt	1892	T	C	33579.9	0/1	150	119,21	synonymous|COX1|AGAP028364-RA|protein_coding|+|157L|1892T>C
sample48	Mt	1892	T	C	33579.9	0/1	144	128,16	synonymous|COX1|AGAP028364-RA|protein_coding|+|157L|1892T>C+1894A>T
sample47	Mt	1892	T	C	33579.9	0/1	1988	1757,215	synonymous|COX1|AGAP028364-RA|protein_coding|+|157L|1892T>C+1894A>T
sample10	Mt	1892	T	C	33579.9	0/1	77	67,10	synonymous|COX1|AGAP028364-RA|protein_coding|+|157L|1892T>C+1894A>T
sample67	Mt	1892	T	C	33579.9	0/1	55	49,6	synonymous|COX1|AGAP028364-RA|protein_coding|+|157L|1892T>C
sample89	Mt	1892	T	C	33579.9	0/1	644	409228	synonymous|COX1|AGAP028364-RA|protein_coding|+|157L|1892T>C
sample57	Mt	1892	T	C	33579.9	0/1	130	116,11	synonymous|COX1|AGAP028364-RA|protein_coding|+|157L|1892T>C
sample64	Mt	1892	T	C	33579.9	0/1	2210	1207,1003	synonymous|COX1|AGAP028364-RA|protein_coding|+|157L|1892T>C+1894A>T
sample79	Mt	1892	T	C	33579.9	0/1	42	35,6	synonymous|COX1|AGAP028364-RA|protein_coding|+|157L|1892T>C+1894A>T
sample83	Mt	1892	T	C	33579.9	0/1	510	240267	synonymous|COX1|AGAP028364-RA|protein_coding|+|157L|1892T>C
sample91	Mt	1894	A	T	27677.4	0/1	285	162,19	missense|COX1|AGAP028364-RA|protein_coding|+|157L>157F|1894A>T
sample48	Mt	1894	A	T	27677.4	0/1	141	116,15	@1892
sample47	Mt	1894	A	T	27677.4	0/1	1954	1719,215	@1892
sample10	Mt	1894	A	T	27677.4	0/1	77	67,10	@1892
sample64	Mt	1894	A	T	27677.4	0/1	2156	1195,958	@1892
[truncated: 988 more rows]
